# Supplementary material for: ECT9 condensates with ECT1 and regulates plant immunity
Source: Front Plant Sci. 2023 Apr 11;14:1140840. doi: 10.3389/fpls.2023.1140840 (PMC10126281; doi:10.3389/fpls.2023.1140840)
Supplement: Supplementary file 1 [file DataSheet_1.zip]

Archive with 7 entries (6 files):
- Suppplementary data/Supplementary Material.docx
- Suppplementary data/Supplementary Table 1-plasmids and primers.xlsx
- Suppplementary data/Supplementary Table 2-YTH domain sequences of 11 species.xlsx
- Suppplementary data/Supplementary Table 3-Analysis of RNA-seq datasets.xlsx
- Suppplementary data/Supplementary Table 4-SLCA of ECT9 and other YTHs.xlsx
- Suppplementary data/Supplementary Table-reagents.xlsx
- Suppplementary data/
