# Supplementary material for: ECT9 condensates with ECT1 and regulates plant immunity
Source: Front Plant Sci. 2023 Apr 11;14:1140840. doi: 10.3389/fpls.2023.1140840 (PMC10126281; doi:10.3389/fpls.2023.1140840)
Supplement: Supplementary file 1 [file DataSheet_1.zip › Suppplementary data/Supplementary Table 1-plasmids and primers.xlsx]

## Sheet: Sheet1
Supplemental Table S1. Plasmids and Primers used in this study.
Plasmid	Primer sequence (5' to 3')	Description
Subcellular localization
35S:: mYFP-ECT1	F: oHW567: CGACGACAAGACCGTCATGGCTGGAGCCGCTTCTTC
	R: oHW568: GAGGAGAAGAGCCGTTCAACTCAAGTTAATTGTTTCCC
35S:: ECT2-mYFP	F: oZGL571: CGACGACAAGACCGTACCATGGCTACCGTTGCTCCTCC
	R: oZGL572: GAGGAGAAGAGCCGTGCGCAACCATTTGCCACCAC
35S:: ECT3-mYFP	F: oZGL579: CGACGACAAGACCGTACCATGGCAAATCCTGACCATGTTT
	R: oZGL580: GAGGAGAAGAGCCGTGCGCAGGCAGTAGCAACAG
35S:: ECT4-mYFP	F: oZGL563: CGACGACAAGACCGTACCATGTCTACTGTTGCTCCTCCT
	R: oZGL564: GAGGAGAAGAGCCGTGCTTGGTTTTTCCTTCCCAGA
35S:: mYFP-ECT5	F: oHW569: CGACGACAAGACCGTCATGGCAACGACTCAATCACAC
	R: oHW570: GAGGAGAAGAGCCGTCTAGTTGGATTGACCAGAAGAG
35S:: mYFP-ECT6	F: oHW573: CGACGACAAGACCGTCATGTATACCGAGGGAGCCTC
	R: oHW574: GAGGAGAAGAGCCGTTCAAAACCCTGGTTTACTTCTG
35S:: ECT7-mYFP	F: oZGL561: CGACGACAAGACCGTACCATGTATACCTCCGAGGCAGC
	R: oZGL562: GAGGAGAAGAGCCGTGCCTTCTGAAGTGACTTGGGG
35S:: ECT8-mYFP	F: oZGL565: CGACGACAAGACCGTACCATGACTTCTCATGTTCCAAAACA
	R: oZGL566: GAGGAGAAGAGCCGTGCGCTCACTGTCCCGGTTAA
35S:: ECT9-mYFP	F: oZGL557: CGACGACAAGACCGTACCATGGCCGCTTCTTACCGAAG
	R: oZGL558: GAGGAGAAGAGCCGTGCTTTGGGTCTGTGTTGCAAG
35S:: ECT10-mYFP	F: oZGL577: CGACGACAAGACCGTACCATGGATCCCGCTTCTTCTTCT
	R: oZGL578: GAGGAGAAGAGCCGTGCATCAGCTATTAACTCTTTTTTT
35S:: mYFP-ECT11	F: oHW555: CGACGACAAGACCGTCATGGCCACTGAAAAGAATACTC
	R: oHW556: GAGGAGAAGAGCCGTTCATGTTGAATTGCCAGTGTTC
35S:: AT4G11970-mYFP	F: oZGL575: CGACGACAAGACCGTACCATGTCTTCTGATACTGCTAAGG
	R: oZGL576: GAGGAGAAGAGCCGTGCTAAGACTGCAAAAAACAACAA
35S:: CPSF30-mYFP	F: oZGL559: CGACGACAAGACCGTACCATGGAGGATGCTGATGGACTT
	R: oZGL560: GAGGAGAAGAGCCGTGCCCGACGCTTCTTTCCTTC
35S:: ECT9-CFP	F: oZGL557: CGACGACAAGACCGTACCATGGCCGCTTCTTACCGAAG
	R: oZGL558: GAGGAGAAGAGCCGTGCTTTGGGTCTGTGTTGCAAG
35S:: UBP1b-mYFP	F: oZGL93: CGACGACAAGACCGTACCATGCAGAGGTTGAAGCAGCAG
	R: oZGL94: GAGGAGAAGAGCCGTGCCTGGTAGTACATGAGCTGC
35S:: G3BP1-mYFP	F: oZGL491: CGACGACAAGACCGTACCATGGATTCTACTGCTGCAACC
	R: oZGL492: GAGGAGAAGAGCCGTGCGTACGAGTTGATGCTGGC
35S:: FCA-mYFP	F: oZGL377: CGACGACAAGACCGTACCATGAATGGTCCCCCAGATAGA
	R: oZGL378: GAGGAGAAGAGCCGTGCAGCTTTATTCTTCCACATGA
35S:: mYFP-ECT9N	F: oHW557: CGACGACAAGACCGTCATGGCCGCTTCTTACCGAAG
	R: oHW1023: GAGGAGAAGAGCCGTACGATCAACGCGATCATAAGAGAT
35S:: mYFP-ECT9C	F: oHW1024: CGACGACAAGACCGTCATGTTTTGTCAGCAAGAATTGCTCTCC
	R: oHW558: GAGGAGAAGAGCCGTCTATTTGGGTCTGTGTTGCAAG
Phase Separation
LacI pro-MBP-mYFP-ECT9-His	F: oHW557: CGACGACAAGACCGTCATGGCCGCTTCTTACCGAAG
	R: oHW558: GAGGAGAAGAGCCGTCTATTTGGGTCTGTGTTGCAAG
LacI pro-MBP-mYFP-ECT9N-His	F: oHW557: CGACGACAAGACCGTCATGGCCGCTTCTTACCGAAG
	R: oHW1023: GAGGAGAAGAGCCGTACGATCAACGCGATCATAAGAGAT
LacI pro-MBP-mYFP-ECT9C-His	F: oHW1024: CGACGACAAGACCGTCATGTTTTGTCAGCAAGAATTGCTCTCC
	R: oHW558: GAGGAGAAGAGCCGTCTATTTGGGTCTGTGTTGCAAG
LacI pro-MBP-CFP-ECT1-His	F: oHW567: CGACGACAAGACCGTCATGGCTGGAGCCGCTTCTTC
	R: oHW568: GAGGAGAAGAGCCGTTCAACTCAAGTTAATTGTTTCCC
Co-IP
35S:: ECT9-FLAG	F: oZGL557: CGACGACAAGACCGTACCATGGCCGCTTCTTACCGAAG
	R: oZGL558: GAGGAGAAGAGCCGTGCTTTGGGTCTGTGTTGCAAG
35S:: mYFP-ECT1	F: oHW567: CGACGACAAGACCGTCATGGCTGGAGCCGCTTCTTC
	R: oHW568: GAGGAGAAGAGCCGTTCAACTCAAGTTAATTGTTTCCC
CRISPR/Cas9
U6-26p-gRNA1-U6-29p-gRNA2	F: ATATATGGTCTCGATTGTCATCTGCCCAACCTTCTAGTT	for gRNA1 PCR in ECT1
U6-26p-gRNA1-U6-29p-gRNA2	R: TGTCATCTGCCCAACCTTCTAGTTTTAGAGCTAGAAATAGC
U6-26p-gRNA1-U6-29p-gRNA2	F: AACTTGTTCTCGTTATTCGCCACAATCTCTTAGTCGACTCTAC	for gRNA2 PCR in ECT1
U6-26p-gRNA1-U6-29p-gRNA2	R: ATTATTGGTCTCGAAACTTGTTCTCGTTATTCGCCACAA
	F: CAACAGCACGGACTACATTGGATCACCGCCTTACGTTAAAGG	for ect1 HM mutants detection
	R: GTTCAGACGTGTGCTCTTCCTGTCTCTGATGATCTTCTGCCTTG
U6-26p-gRNA1-U6-29p-gRNA2	F: ATATATGGTCTCGATTGATAATATGATGCGCGCTAGGTT	for gRNA1 PCR in ECT9
U6-26p-gRNA1-U6-29p-gRNA2	R: TGATAATATGATGCGCGCTAGGTTTTAGAGCTAGAAATAGC
U6-26p-gRNA1-U6-29p-gRNA2	F: AACCGACGATTTTGTAAGGGAACAATCTCTTAGTCGACTCTAC	for gRNA2 PCR in ECT9
U6-26p-gRNA1-U6-29p-gRNA2	R: ATTATTGGTCTCGAAACCGACGATTTTGTAAGGGAACAA
	F: CAACAGCACGGACTACATTGGGCGACCTCTATGCTGATGATTC	for ect9 HM mutants detection
	R: GTTCAGACGTGTGCTCTTCCTAAACCTCAGCCAATCCCAAGTCC
	H40: TGTCCCAGGATTAGAATGATTAGGC	for gRNA sequencing
	H42: TAATCCAAACTACTGCAGCCTGAC	for gRNA sequencing
Quantitative Real-time PCR
	F: oSY454: GAGGCACAGGGCTTCAAGAG	for bar qPCR
	R: oSY455: CTGAAGTCCAGCTGCCAGAA
	F: OWH26: ACGTAAACGGCCACAAGTTC	for mYFP qPCR
	R: OWH27: AAGTCGTGCTGCTTCATGTG
	F: oHW1310: GGTCTTGCGGAGATGGTAGG	for ECT1 qPCR
	R: oHW1311: TCTTGGTCCCATGCTCCAGA
	F: oHW1306: TCTTACCGAAGCACCGACTG	for ECT9 qPCR
	R: oHW1307: TGTGAGTGGTTCGACCTTGG
	F: OWH84: GACGCTTCATCTCGTCC	for UBQ5 qPCR
	R: OWH85: GTAAACGTAGGTGAGTCCA
SLCA
35S::nLUC-ECT9	F: oHW557: CGACGACAAGACCGTCATGGCCGCTTCTTACCGAAG
	R: oHW558: GAGGAGAAGAGCCGTCTATTTGGGTCTGTGTTGCAAG
35S::cLUC-ECT1	F: oHW567: CGACGACAAGACCGTCATGGCTGGAGCCGCTTCTTC
	R: oHW568: GAGGAGAAGAGCCGTTCAACTCAAGTTAATTGTTTCCC
35S::cLUC-ECT2	F: oHW571: CGACGACAAGACCGTCATGGCTACCGTTGCTCCTCC
	R: oHW572: GAGGAGAAGAGCCGTTTAGCAACCATTTGCCACCAC
35S::ECT3-cLUC	F: oZGL579: CGACGACAAGACCGTACCATGGCAAATCCTGACCATGTTT
	R: oZGL580: GAGGAGAAGAGCCGTGCGCAGGCAGTAGCAACAG
35S::cLUC-ECT4	F: oHW563: CGACGACAAGACCGTCATGTCTACTGTTGCTCCTCCT
	R: oHW564: GAGGAGAAGAGCCGTTCATTGGTTTTTCCTTCCCAGA
35S::ECT5-cLUC	F: oZGL569: CGACGACAAGACCGTACCATGGCAACGACTCAATCACAC
	R: oZGL570: GAGGAGAAGAGCCGTGCGTTGGATTGACCAGAAGAG
35S::cLUC-ECT6	F: oHW573: CGACGACAAGACCGTCATGTATACCGAGGGAGCCTC
	R: oHW574: GAGGAGAAGAGCCGTTCAAAACCCTGGTTTACTTCTG
35S::cLUC-ECT7	F: oHW561: CGACGACAAGACCGTCATGTATACCTCCGAGGCAGC
	R: oHW562: GAGGAGAAGAGCCGTTTACTTCTGAAGTGACTTGGGG
35S::cLUC-ECT8	F: oHW565: CGACGACAAGACCGTCATGACTTCTCATGTTCCAAAACA
	R: oHW566: GAGGAGAAGAGCCGTTTAGCTCACTGTCCCGGTTAA
35S::cLUC-ECT10	F: oHW577: CGACGACAAGACCGTCATGGATCCCGCTTCTTCTTCT
	R: oHW578: GAGGAGAAGAGCCGTTCAATCAGCTATTAACTCTTTTTTT
35S::ECT11-cLUC	F: oZGL555: CGACGACAAGACCGTACCATGGCCACTGAAAAGAATACTC
	R: oZGL556: GAGGAGAAGAGCCGTGCTGTTGAATTGCCAGTGTTC
35S::CPSF30-cLUC	F: oZGL559: CGACGACAAGACCGTACCATGGAGGATGCTGATGGACTT
	R: oZGL560: GAGGAGAAGAGCCGTGCCCGACGCTTCTTTCCTTC
35S::cLUC-AT4G11970	F: oHW575: CGACGACAAGACCGTCATGTCTTCTGATACTGCTAAGG
	F: oHW576: GAGGAGAAGAGCCGTTCATAAGACTGCAAAAAACAACAA
Complementation line
ProECT9::ECT9-mYFP	F: ccggaattcCGAGCTGGAGATTACCGGAGAC	for ECT9 5'UTR PCR to replace 35S promotor of 35S::ECT9-mYFP by EcoRI and SacI
	R: cgcgagctcAGAAAAAATCAGCCAATCGGAGGC
