# Supplementary material for: ECT9 condensates with ECT1 and regulates plant immunity
Source: Front Plant Sci. 2023 Apr 11;14:1140840. doi: 10.3389/fpls.2023.1140840 (PMC10126281; doi:10.3389/fpls.2023.1140840)
Supplement: Supplementary file 1 [file DataSheet_1.zip › Suppplementary data/Supplementary Table 2-YTH domain sequences of 11 species.xlsx]

## Sheet: Arabidopsis thaliana 
Supplementary Table 2. YTH domain sequences of 11 species
Gene ID	Gene name	UniProt ID	YTH sequence
AT3G03950	AtECT1	Q3MK94	DVSAVDLQRYNGENFPESFVKAKFFVIKSYSEDDVHNCIKYGAWSSTPTGNKKLNAAYYEAKENSQECPVYLLFSVNASGQFVGLAEMVGPVDFNKTMEYWQQDKWIGCFPVKWHIIKDIPNSLLRHITLANNENKPVTNSRDTQEVNLEHGTKIIKIFKEYMSKTCILDDYKFYETRQKIIRDKKIKQKKQ
At3G13460	AtECT2	Q9LJE5	DNTCVVPDREQYNKEDFPVDYANAMFFIIKSYSEDDVHKSIKYNVWASTPNGNKKLAAAYQEAQQKAGGCPIFLFFSVNASGQFVGLAEMTGPVDFNTNVEYWQQDKWTGSFPLKWHIVKDVPNSLLKHITLENNENKPVTNSRDTQEVKLEQGLKIVKIFKEHSSKTCILDDFSFYEVRQKTILEKKAKQTQK
AT5G61020	AtECT3	F4K1Z0	SEDVSLLDPKDYNKIDFPETYTEAKFYVIKSYSEDDIHKSIKYSVWSSTPNGNKKLDASYNEAKQKSDGCPVFLLFSVNTSGQFVGLAEMVGPVDFNKTVEYWQQDKWIGCFPVKWHFVKDIPNSSLRHITLENNENKPVTNSRDTQEVKLEQGIKVIKIFKDHASKTCILDDFEFYENRQKIIQERKSKHLQI
AT1G55500	AtECT4	F4I0C2	TVTCVLPDREECNRDDFPVEYKDAKFFIIKSYSEDDVHKSIKYNVWASTPNGNKKLDAAYQEAQQKSSGCPVFLFFSVNASGQFIGLAEMKGPVDFNKNIEYWQQDKWTGSFPLKWHILKDVPNSLLKHITLEYNENKPVTNSRDTQEVKLEQGLKVVKIFKEHNSKTCILDDFSFYEARQKTILEKKAKQQQS
AT3G13060	AtECT5	Q0WR25	NKGSAKEHEESNNADFVTDYTNAKLFIIKSYSEDNVHKSIKYNVWASTPNGNKKLDAAYREAKDEKEPCPLFLLFSVNASSQFCGVAEMVGPVDFEKSVDYWQQDKWSGQFPVKWHIIKDVPNSQFRHIILENNDNKPVTNSRDTQEVKLEQGIEMLKIFKNYDADTSILDDFGFYEEREKIIQDRKARRQPS
AT3G17330	AtECT6	Q1JPL5	AEGNIVINPDRYNKEDFSIEYSDARFFVIKSYSEDDVHKSIKYGVWSSTLNGNKKLQSVYEDAQRIATEKSRECPIFLFFSVNSSGLFCGVAEMTGPVSFDRDMDFWQQDKWSGSFPVKWHIIKDVPNSYFRHIILHNNENKPVTNSRDTQEIILKQGLEVLKLFKHHAEKTSLLDDFMYYEDRQRLMQEERARLPFR
AT1G48110	AtECT7	F4HWS5	AEGNIVINPSQYNKEDLRIDYSNAKFFVIKSYSEDDVHKSIKYNVWSSTLHGNKKLQSAYEDAQRIATEKSCECPIFLFFSVNASGLFCGMAEMTGPVSFDKDMDFWQQDKWSGSFPVKWHIIKDVPNSYFRHIILQNNENKPVTNSRDTQEIMLKQGLEVLKIFKDHMERTSLLDDFVYYESRQRVMQDERTRLPYR
AT1G79270	AtECT8	Q9FPE7	NGVGSVIRRDQYNLPSFQTKYEEAIFFVIKSYSEDDIHKSIKYNVWSSTLNGNKKLDSAYQESQKKAADKSGKCPVFLFFSVNASGQFCGVAEMIGRVDYEKSMEFWQQDKWTGYFPVKWHIIKDVPNPQLRHIILENNENKPVTNSRDTQEVRLPQGNEVLNIFKNYAAKTSILDDFDFYENREKVMVQKKLRFPPV
AT1G27960	AtECT9	Q500V8	SKMISYDRVDRFCQQELLSQFRDAKFFVIKSYSEDNVHKSIKHCVWASTKNGNKKLDAAYREAKKKDVACPVFLLFSVNASSQFCGVAEMVGPVDFNTSVEYWQQDRWSGHFPVQWLIVKDVPNSLFRHIIIESNDNKPVTNSRDTQEVGLEKGIEMLDIFISCEMRSSILDDFNFYEERQIAIQDRKARQRAV
AT5G58190	AtECT10	F4KDJ9	DSSTAGPNPSLYNHPEFVTDYKNAKFFIVKSFSEDNVHRSIKYNVWASTPHGNKKLDTAYRDAEKMGGKCPIFLFFSVNASGQFCGVSEMVGPVDFEKDAGYWQQDRWSGQFPVKWHIVKDIPNNRFCHILLQNNDNKPVTHSRDSQEVKLRQGIEMLRIFKEYEAHTSILDDFGYYDELEGQKVGEDGTRKKA
AT1G09810	AtECT11	Q56XH8	NSFALALRREMYNLPDFQTDYEDAKFFVIKSYSEDDVHKSIKYSVWSSTINGNKKLDAAFRDAETKTLEDGKKRPIFLFFSVNASRQFVGLAEMVGYVDFNKDLDFWQVDKWSGFFPVEWHVVKDIPNWELRHIILDNNEDKPVTHTRDTHEIKLKEGLQMLSIFKKYSAVTFLLDDMDFYEEREKSLRAKKEHKPAT
AT1G30460	AtCPSF30	A9LNK9	NRTSHPLPQGVNRYFVVKSNNRENFELSVQQGVWATQRSNEAKLNEAFDSVENVILIFSVNRTRHFQGCAKMTSRIGGYIGGGNWKHEHGTAQYGRNFSVKWLKLCELSFHKTRNLRNPYNENLPVKISRDCQELEPSVGEQLASLLYLEPDSELMAISIAAEAKREEEK
AT4G11970		F4JPV2	KANKNSKPGYRTRYFIIKSLNYDNIQVSVEKGIWATQVMNEPILEGAFHKSGRVILIFSVNMSGFFQGYAEMLSPVGWRRDQIWSQGGGKNNPWGRSFKVKWLRLSELPFQKTLHLKNPLNDYKPVKISRDCQELPEDIGEALCELLDANSCDDGLLNSSSRDDYSTKR

## Sheet: Oryza sativa 
Gene ID	Gene name	YTH sequence
Os03g06240	OsDF1A	MNATDVPDRTQFNRDDFPVQYDDAKFFVIKSYSEDDIHKSIKYNVWASTTNGNKKLDAAYQEAQAKSSKCPIFLFFSVNTSGQFVGVAEMTGAVDFEKTLEYWQQDKWNGSLSLKWHIVKDVPNNILKHIILENNENKPVTNSRDTQEVNLDQGIQMLKIFKEHVSKTSILDDFAFYENRQKLMQEKRVKQQQI
Os03g53670	OsDF2A	QENSAIPDKGQFNQEGFPVTYKDAKFFVIKSYSEDDVHKSIKYNVWASTPNGNKKLDAGYREAQEKSSECPVFLFFSVNTSGQFVGVAEMVGPVDFEKTVDYWQQDKWNGCFPIKWHVVKDVPNNILKHITLDNNDNKPVTNSRDTQEVKLEQGLEMLKIFKDHISKTSILDDFGFYENRQKLMQEKRAKQQLL
Os07g07490	OsDF3A	SDSSLSVMKDQYNRADFVETYSDAKFFIIKSYSEDDVHKSIKYNVWASTSNGNKKLDAAYQEAKEKSSDSSVFLLFSVNASGQFVGLAEMVGRVDFNKTLEHWQQDKWTGCFPVKWHIVKDVPNSLLKHIILENNENKPVTNCRDTHEVKLEPGLQVLKIFKDHVCKTSLLDDFDFYDNREKMMQERKAKHQQL
Os08g44200	OsDF1B	EKPSAGVDCELYNRPDFVTEYKNARFFIIKSYSEDNVHKSIKYGVWASTTNGNKKLDSAYREAKEKEEHCPIFLLFSVNASAQFCGVAEMIGPVDFEKSVDYWQQDKWTGQFPVKWHIVKDVPNNLFRHIILENNDNKPVTNSRDTQEVKLEQGMEMLKIFKDHEEDASILDDFDFYEERERALLDNKARLHQQ
Os08g12760	OsDF2B	EKNVPLVDSELYNRPDFVTEYKDAKFFVIKSYTEDHVHRSIKYNVWASTASGNRKLDSAYRLAKEKEDYCPIFLFFSVNGSGQFCGVAEMIGPVDFDKSVDYWQQDKWSGQFPVKWHIIKDVPNNLLRHIILENNDNKPVTNSRDTQEVKLEHGLQMLTIFKNHESETNILEDFDFYEQREKALQENRRQQQPA
Os04g51940	OsDF3B	RKSALINDSNLYNQHDFVIEYEDAKFFVIKSYTEDHVHKSIKYGVWASTASGNRKLDAAYREAKEKEATCPIFLFFSVNGSGQFCGVAEMIGPVDFDKSVDYWQQDKWSGQFPVKWHIIKDVPNSLLRHIILENNENKPVTNSRDTQEVRLDHGLQMLTIFKNHEVETTILEDFDFYEQREKAMLDIRQRQKQQ
Os01g48790	OsDF1C	TPSPVAMSRDAYNLPDFVTKYDQALFFVIKSYSEDDIHKSIKYNVWASTPNGNKRLDNAFKLAQERVAEKGTKCPMFLFFSVNASGQFCGVAEMVGPVDFNRNMNFWQQDKWNGFFPVKWHIIKDVPNPQFRHIILENNENKPVTNSRDTQEVKFPQGSEMLNIFKNFSCKTSILDDFDFYENRQKVMQDRRGKPLAT
Os03g20180	OsDF2C	TLEKIMIHPDQYNKVHFPVDHPDAKFFVIKSYSEDDVHKSIKYNVWSSTPNGNKRLDAAYSDVQGRALGKCPIFLFFSVNASGQFCGVAEMVGPVDFHKDMDFWQQDKWSGSFPVKWHLVKDVPNSTFRHIILENNENKPVTNSRDTQEIPFKSGTNMLKLFKDGPLTTSILDDFSFYEGRQKAMLEEKCRCSGR
Os01g22630	OsDF3C	PEGTIVIRCNQYNSDDLRVDYPFAKFFVIKSIGEDDVHKSIKYGVWSSSSSGNSKLDIAFKDANRIAKRNSTKCPVFLFFSVNGSGLFCGMAEMVGPVDFHKDMDFWCQDKWTGSFPVRWHIVKDVPNYTLQHILLQNNENKPVTHSRDTQEIPYVPGISMLKILKAIKVKECLLDDFMKYEEDEARSKHYFRRSKLSHN
Os05g01520	OsDF4C	NAIPPLVCRDQINRPEFTVQYEHAKFFMIKSYSEDDVHKGIKYNVWASTPNGNNKLDAAFHEAQILMKEQGKRCPIFLFFSVNTSGQFVGLAEMLGPVDFKKTMDFWQQDKWNGFFPVMWHIIKDIPNRFFKHITLENNEGKVVTFSRDTQEIGLPQGLEMLKIFKAYHQGTSILDDFYFYEEKENMRHAQKGRNLET
Os04g04000	OsDF5C	DIRSPLVRRDQFNRPDFIVEYEQAKFFMIKSYSEDDIHKGIKYNVWASTPHGNNKLDAAFREAQILIKEKGKKCPVFLFFSVNSSGQFVGLAEILGPVDFKKTMDFWKLDRWNGFFPVTWHIIKDIPNRLFKHITLENNDNRIVTFSRDTQEIGLLQGLKMLKIFKDYDQETSLLDDFNFYEEKESARCAKKGINAES
Os06g46400	OsDC1A	TRIATPLPQGPSRYFIVKSCNRENLEISVQQGIWATQRSNEAKLNEAFESIENVILIFSINRTRNFQGCAKMTSRIGGYIGGGNWKSAHGTAHYGRNFSIQWLKLCELSFQKTHHLRNPYNDNLPVKISRDCQELEPFIGEQLASLLYLEPDSELTAILIAAEAKKEEEK

## Sheet: Hordeum vulgare 
Gene ID	Gene name	YTH sequence
HORVU7Hr1G058250	HvECT1	ARFFVIKSYSEDNVHKSIKYGVWASTTNGNKKLDGAYHEVKEKEEHCPIFLLFSVNASAQFCGVAEMTGPMNFEKSVDYWQQDKWTASSL
HORVU5Hr1G094950	HvECT2	AKFFVIKSYSEDDVHKSIKYNVWASTPNGNKKLDAGYREAQEKSSECPVFLFFSVNTSGQFVGVAEMVGPVDFDKTVDYWQQDKWNGCFSIKWHIVKDIPNNILKHITLDNNDNKPVTNSRDTQEVKLEQGLQMLKIFK
HORVU2Hr1G001810	HvECT3	AKFFMIKSYSEDDIHKGIKYNVWASTPNGNSKLDTAFHDAQILMKEKGTKCPVFLFFSVNTSGQFVGLAEMLGPVDFKKTMDFWQQNKWNGFFPVVWHIVKDIPNRLFKHITLENNDNRPVTFSRDTQEIGLPQGLEVLKIFK
HORVU7Hr1G069070	HvECT4	AIFFVIKSYTEDHVHRSIKYNVWASTASGNRKLDSAYRAAKQKEDHSRVFLFFSVNGSGQFCGVAEMIGPVDFDRSVDYWQQDKWSGQFPVKWHIIKDVPNTLLRHITLENNDNKPVTNSRDTQEVKLEYGLQMLSIFK
HORVU2Hr1G023660	HvECT5	AKFFMIKSYSEDDIHKGIKYNVWASTPNGNSKLDTAFHDAQILMKEKGTKCPVFLLFSVNTSGQFVGLAEMLGPVDFKKTMDFWQQNKWNGFFPVVWHIVKDIPNRLFKHITLENNDNRPVTFSRDTQEIGLPQGLEVLKIFK
HORVU4Hr1G072940	HvECT6	AKFFVIKSYSEDDIHKSIKYNVWASTTNGNKKLDAAYQEAQAKGSSCPIFLFFSVNTSGQFVGVAEMTGPVDFEKTLEYWQQDKWNGSFSVKWHIVKDVPNNILKHIVLENNEGKPVTNSRDTQDINLEQGIQMLKIFK
HORVU3Hr1G045890	HvECT7	AKFFVIKSIGEADIHKSIKYGVWSSSSSGNSKLDCAYRDADRIAKRNSTKCPVFLFFSVNGSGHFCGLAEMVGPVDFHKDMDFWCQDKWIGCFPVRWHIIKDVPNYTLQHILLQNNENKPVTHSRDTQEVLYVPGISVLKILK
HORVU1Hr1G008330	HvECT8	ARFFIIKSYSEDNVHKSIKYGVWASTTNGNRKLDAAYREVKEKEEHYPIFLLFSVNASAQFCGVAEMTGPVNFDKSVEYWQQDKWTGQFPVKWHIVKDVPNNLFRHIILENNENKPVTNSRDTQEVKLEQGLEMLKIFK
HORVU3Hr1G062620	HvECT9	ALFFVIKSYSEDDIHKSIKYNVWASTPNGNKRLDNAYKIAQERMAGKGTKCPVFLFFSVNASGQFCGVAEMLGPVDFNKSMNFWQQDKWNGFFPVKWHIIKDVPNPQFRHIILENNENKPVTNSRDTQEVKFLQGGEMLNIFK
HORVU4Hr1G052390	HvECT10	AKFFVIKSYSEDDVHKSIKYNVWSSTPNGNRRLDAAYSDAKGSQMKCPIFLFFSVNTSGQFCGVAEMVGPVDFHKDMDFWQQDKWSGSFPLKWHLVKDVPNSTFRHIILENNENKPVTNSRDTQEIPYKSGINMLKLFK
HORVU5Hr1G104380	HvECT11	AKFFIIKSYSEDDVHKSIKYNVWASTPNGNKKLDSAYVEAKSVNSPVFLLFSVNTSGQFVGLAEMVGQVDFDKTVEHWQQDKWTGCFPVKWHIVKDIPNNLLKHIILEYNENKPVTNSRDTQEVKLEQGLQVLKIFK
HORVU5Hr1G104390	HvECT12	AKFFIIKSYSEDDVHKSIKYNVWASTPSGNKRLDAAYQAAKDKSSNSPIFLLFSVNTSGQFIGLAEMVGQVDFNKTVEYWQQDKWTGCFPVKWHIVKDIPNTLLKHIILEYNENKPVTNSRDTQEVRLEQGLQVLKIFK
HORVU7Hr1G106340	HvECT13	SRYFIVKSCNRENLEISVQQGIWATQRSNEAKLNEAFESMDNVILIFSINRTRNFQGCAKMTSRIGGYIGGGNWKSANGTAHYGRNFSLQWLKLCELSFQKTHHLRNPYNDNLPVKISRDCQELEPFIGEQLASLL

## Sheet: Triticum aestivum
Gene ID	Gene name	YTH sequence
TraesCS4A02G031600.2	TaDF1a-4A	AKFFVIKSYSEDDIHKSIKYNVWASTTNGNKKLDAAYQEAQAKGSSCPIFLFFSVNTSGQFVGVAEMTGPVDFEKTLEYWQQDKWNGSFSVKWHIVKDVPNNILKHIVLENNEGKPVTNSRDTQDINLEQGIQMLKIFK
TraesCS4D02G273200.4	TaDF1a-4D	AKFFVIKSYSEDDIHKSIKYNVWASTTNGNKKLDAAYQEAQAKGSSCPIFLFFSVNTSGQFVGVAEMTGPVDFEKTLEYWQQDKWNGSFSVKWHIVKDVPNNILKHIVLENNEGKPVTNSRDTQDINLEQGIQMLKIFK
TraesCS4B02G274500.2	TaDF1a-4B	AKFFVIKSYSEDDIHKSIKYNVWASTTNGNKKLDAAYQEAQAKGSSCPIFLFFSVNTSGQFVGVAEMTGPVDFEKTLEFWQQDKWNGSFSVKWHIVKDVPNNILKHIVLENNEGKPVTNSRDTQDINLEQGIQMLKIFK
TraesCS5B02G391500.1	TaDF2a-5B	AKFFVIKSYSEDDVHKSIKYNVWASTPNGNKKLDAGYREAQEKSSECPVFLFFSVNTSGQFVGVAEMVGPVDFDKTVDYWQQDKWNGCFSIKWHIVKDIPNNILKHITLDNNDNKPVTNSRDTQEVKLEQGLQMLKIFK
TraesCS5A02G386600.2	TaDF2a-5A	AKFFVIKSYSEDDVHKSIKYNVWASTPNGNKKLDAGYREAQEKSSECPVFLFFSVNTSGQFVGVAEMVGPVDFDKTVDYWQQDKWNGCFSIKWHIVKDIPNNILKHITLDNNDNKPVTNSRDTQEVKLEQGLQMLKIFK
TraesCS5D02G396400.3	TaDF2a-5D	AKFFVIKSYSEDDVHKSIKYNVWASTPNGNKKLDAGYREAQEKSSECPVFLFFSVNTSGQFVGVAEMVGPVDFDKTVDYWQQDKWNGCFSIKWHIVKDIPNNILKHITLDNNDNKPVTNSRDTQEVKLEQGLQMLKIFK
TraesCS5A02G431200.1	TaDF3a-5A	AKCFIIKSYSEDDVHKSIKYNVWASTPNGNKKLDSAYLEAKSVNSPVFLLFSVNTSGQFVGLAEMVGQVDFDKTVEHWQQDKWTGCFPVKWHIVKDIPNNLLKHIILEYNENKPVTNSRDTQEVKLEQGLQVLKIFK
TraesCS5D02G439100.1	TaDF3a-5D	AKFFIIKSYSEDDVHKSIKYNVWASTPNGNKKLDSTYLEAKSVNSPVFLLFSVNTSGQFVGLAEMVGQVDFDKTVEHWQQDKWTGCFPVKWHIVKDIPNNLLKHIILEYNENKPVTNSRDTQEVKLEQGLQVLKIFK
TraesCS5B02G433000.1	TaDF3a-5B	AKFFIIKSYSEDDVHKSIKYNVWASTPNGNRKLDSAYLEAKSGNSPVFLLFSVNTSGQFVGLAEMVGQVDFDKTVEHWQQDKWTGCFPVKWHIVKDIPNNLLKHIILEYNENKPVTNSRDTQEVKLEQGLQVLKIFK
TraesCS5B02G432900.2	TaDF4a-5B	AKFFIIKSYSEDDVHKSIKYNVWASTPSGNKRLDAAYQAAKDKSSNSPVFLLFSVNTSGQFIGLAEMVGQVDFNKTVEYWQQDKWTGCFPVKWHIVKDIPNTLLKHIILEYNENKPVTNSRDTQEVRLEQGLQVLKIFK
TraesCS5A02G431100.1	TaDF4a-5A	AKFFVIKSYSEDDVHKSIKYNVWASTPSGNKRLDAAYQAAKDKSSNSPVFLLFSVNTSGQFIGLAEMVGQVDFNKTVEYWQQDKWTGCFPVKWHIVKDIPNTLLKHIILEYNENKPVTNSRDTQEVRLEQGLQVLKIFK
TraesCS5D02G439200.1	TaDF4a-5D	AKFFVIKSYSEDDVHKSIKYNVWASTPSGNKRLDAAYQAAKDKSSNSPVFLLFSVNTSGQFIGLAEMVGQVDFNKTVEYWQQDKWTGCFPVKWHIVKDIPNTLLKHIILEYNENKPVTNSRDTQEVRLEQGLQVLKIFK
TraesCS7A02G291700.1	TaDF1b-7A	AIFFVIKSYTEDHVHRSIKYNVWASTASGNRKLDSAYRAAKQKEDHCRVFLFFSVNGSGQFCGVAEMIGPVDFDRSVDYWQQDKWSGQFPVKWHIIKDVPNTLLRHITLENNDNKPVTNSRDTQEVKLEYGLQMLSIFK
TraesCS7B02G182100.2	TaDF1b-7B	AIFFVIKSYTEDHVHRSIKYNVWASTASGNRKLDSAYRAAKQKEDHCRVFLFFSVNGSGQFCGVAEMIGPVDFDRSVDYWQQDKWSGQFPVKWHIIKDVPNTLLRHITLENNDNKPVTNSRDTQEVKLEYGLQMLSIFK
TraesCS7D02G285000.1	TaDF1b-7D	AIFFVIKSYTEDHVHRSIKYNVWASTASGNRKLDSAYRAAKQKEDHCRVFLFFSVNGSGQFCGVAEMIGPVDFDRSVDYWQQDKWSGQFPVKWHIIKDVPNTLLRHITLENNDNKPVTNSRDTQEVKLEYGLQMLSIFK
TraesCS1A02G044500.1	TaDF2b-1A	ARFFIIKSYSEDNVHKSIKYGVWASTTNGNKKLDAAYREVKDKEEHCPIFLLFSVNASAQFCGVAEMTGPVNFEKSVDYWQQDKWTGQFPVKWHIVKDVPNNLFRHIILENNENKPVTNSRDTQEVKLEQGLEMLKIFK
TraesCS1B02G057800.3	TaDF2b-1B	ARFFIIKSYSEDNVHKSIKYGVWASTTNGNKKLDAAYREVKDKEEHCPIFLLFSVNASAQFCGVAEMTGPVNFEKSVDYWQQDKWTGQFPVKWHIVKDVPNNLFRHIILENNENKPVTNSRDTQEVKLEQGLEMLKIFK
TraesCS1D02G045100.1	TaDF2b-1D	ARFFIIKSYSEDNVHKSIKYGVWASTTNGNKKLDAAYHEVKDKEEHCPIFLLFSVNASAQFCGVAEMTGPVNFEKSVDYWQQDKWTGQFPVKWHIVKDVPNNLFRHIILENNENKPVTNSRDTQEVKLEQGLEMLKIFK
TraesCS7B02G174500.1	TaDF3b-7B	ARFFIIKSYSEDNVHKSIKYGVWASTTNGNKKLDGAYHEVKKEEHCPIFLLFSVNASAQFCGVAEMTGPVNFEKSVDYWQQDKWTGQFPVNWHILKDVPNNLFRHIILENNEHKPVTNSRDTQEVKLEQGQEMLKIFK
TraesCS7A02G276800.3	TaDF3b-7A	ARFFIIKSYSEDNVHKSIKYGVWASTTNGNKKLDGAYHEVKKEEHCPIFLLFSVNASAQFCGVAEMTGPVNFEKSVDYWQQDKWTGQFPVNWHILKDVPNNLFRHIILENNEHKPVTNSRDTQEVKLEQGQEMLKIFK
TraesCS7D02G276800.4	TaDF3b-7D	ARFFIIKSYSEDNVHKSIKYGVWASTTNGNKKLDGAYHEVKKEEHCPIFLLFSVNASAQFCGVAEMTGPVNFEKSVNYWQQDKWTGQFPVNWHILKDVPNNLFRHIILENNEHKPVTNSRDTQEVKLEQGREMLKIFK
TraesCS2A02G011400.1	TaDF1c-2A	AKFFMIKSYSEDDIHKGIKYNVWASTPNGNSKLDTAFHDAQILMKEKGTKCPVFLLFSVNTSGQFVGLAEMLGPVDFKKTMDFWQQNKWNGFFPVVWHIVKDIPNRLFKHITLENNDNRPVTFSRDTQEIGLPQGLEVLKIFK
TraesCS2D02G012200.1	TaDF1c-2D	AKFFMIKSYSEDDIHKGIKYNVWASTPNGNSKLDTAFHDAQILMKEKGTKCPVFLLFSVNTSGQFVGLAEMLGPVDFKKTMDFWQQNKWNGFFPVVWHIVKDIPNRLFKHITLENNDNRPVTFSRDTQEIGLPQGLEVLKIFK
TraesCS2B02G010200.1	TaDF1c-2B	AKFFMIKSYSEDDIHKGIKYNVWASTPNGNSKLDTAFHDAQILMKEKGTKCPVFLLFSVNTSGQFVGLAEMLGPVDFKKTMDFWQQNKWNGFFPVVWHIIKDIPNRLFKHITLENNDNRPVTFSRDTQEIGLPQGLEVLKIFK
TraesCS3A02G267700.1	TaDF2c-3A	FFVIKSYSEDDIHKSIKYNVWASTPNGNKRLDNAYKIAQERMAGKGTKCPVFLFFSVNASGQFCGVAEMLGPVDFNKSMNFWQQDKWNGFFPVKWHIIKDVPNPQFRHIILENNENKPVTNSRDTQEVKFLQGAEMLNIFK
TraesCS3B02G301100.1	TaDF2c-3B	FFVIKSYSEDDIHKSIKYNVWASTPNGNKRLDNAYKIAQERMAGKGTKCPVFLFFSVNASGQFCGVAEMLGPVDFNKSMNFWQQDKWNGFFPVKWHIIKDVPNPQFRHIILENNENKPVTNSRDTQEVKFLQGAEMLNIFK
TraesCS3D02G267900.1	TaDF2c-3D	FFVIKSYSEDDIHKSIKYNVWASTPNGNKRLDNAYKIAQERMAGKGTKCPVFLFFSVNASGQFCGVAEMLGPVDFNKSMNFWQQDKWNGFFPVKWHIIKDVPNPQFRHIILENNENKPVTNSRDTQEVKFLQGAEMLNIFK
TraesCS4A02G125600.3	TaDF3c-4A	AKFFVIKSYSEDDVHKSIKYNVWSSTPNGNRRLDAAYSEAKGSQRKCPIFLFFSVNTSGQFCGVAEMVGPVDFHKDMDFWQQDKWSGSFPLKWHLVKDVPNSTFRHIILENNENKPVTNSRDTQEMPYKSGINMLKLFK
TraesCS4B02G179100.3	TaDF3c-4B	AKFFVIKSYSEDDVHKSIKYNVWSSTPNGNRRLDAAYSEAKGSQRKCPIFLFFSVNTSGQFCGVAEMVGPVDFHKDMDFWQQDKWSGSFPLKWHLVKDVPNSTFRHIILENNENKPVTNSRDTQEIPYKSGINMLKLFK
TraesCS4D02G180500.5	TaDF3c-4D	AKFFVIKSYSEDDVHKSIKYNVWSSTPNGNRRLDAAYSEAKGSQRKCPIFLFFSVNTSGQFCGVAEMVGPVDFHKDMDFWQQDKWSGSFPLKWHLVKDVPNSTFRHIILENNENKPVTNSRDTQEIPYKSGINMLKLFK
TraesCS1B02G128700.1	TaDF4c-1B	AKFFVIKSWGEANVHKSIKYGVWSSGLQGNKKLDSAFRDAQMIAASSSTLCPVFLFFSVNESNHFCGVAEMVGPVDFQKDMDFWSMDRWVGSFPVRWHIIKNIPNVALKCILLRNNEDKPVTSSKNTQEIHYVPGTSMLRIFK
TraesCS1D02G109300.1	TaDF4c-1D	AKFFVIKSWGEANVHKSIKYGVWSSGLQGNKKLDSAFRDAQMIAASSSTLCPVFLFFSVNESNHFCGVAEMVGPVDFQKNMDFWSMDRWVGSFPVRWHIIKNIPNVALKCILLRNNEDKPVTSSKNTQEIHYVPGTSMLRIFK
TraesCS1A02G105700.1	TaDF4c-1A	AKFFVIKSWGEANVHKSIKYGVWSSGLQGNKKLDSAFRDAQMIAASSSTLCPVFLFFSVNESNHFCGVAEMVGPVDFQKGDMDFWSMDRWVGSFPVRWHIIKNIPNVALKCILLRNNEDKPVTSSKNTQEVHYVPGTSMLRIFK
TraesCS3B02G232300.2	TaDF5c-3B	AKFFVIKSIGEADIHKSIKYGVWSSSSSGNSKLDCAYRDADRIAKRNSTKCPVFLFFSVNGSGHFCGLAEMVGPVDFHKDMDFWCQDKWTGCFPVRWHIIKDVPNYTLQNILLQNNENKPVTHSRDTQEVPYVPGISVLKILK
TraesCS3A02G199100.2	TaDF5c-3A	AKFFVIKSIGEADIHKSIKYGVWSSSSSGNSKLDCAYRDADRIAKRNSTKCPVFLFFSVNGSGHFCGLAEMVGPVDFHKDMDFWCQDKWTGCFPVRWHIIKDVPNYTLQNILLQNNENKPVTHSRDTQEVPYVPGISVLKILK
TraesCS3D02G199400.2	TaDF5c-3D	AKFFVIKSIGEADIHKSIKYGVWSSSSSGNSKLDCAYRDADRIAKRNSTKCPVFLFFSVNGSGHFCGLAEMVGPVDFHKDMDFWCQDKWTGCFPVRWHIIKDVPNYTLQNILLQNNENKPVTHSRDTQEVPYVPGISVLKILK
TraesCS7B02G363200.2	TaDC1a-7B	SRYFIVKSCNRENLEISVQQGIWATQRSNEAKLNEAFESMDNVILIFSINRTRNFQGCAKMTSRIGGYIGGGNWKSANGTAHYGRNFSLQWLKLCELSFQKTHHLRNPYNDNLPVKISRDCQELEPFIGEQLASLL
TraesCS7A02G461800.1	TaDC1a-7A	SRYFIVKSCNRENLEISVQQGIWATQRSNEAKLNEAFESMDNVILIFSINRTRNFQGCAKMTSRIGGYIGGGNWKSANGTAHYGRNFSLQWLKLCELSFQKTHHLRNPYNDNLPVKISRDCQELEPFIGEQLASLL
TraesCS7D02G450100.1	TaDC1a-7D	SRYFIVKSCNRENLEISVQQGIWATQRSNEAKLNEAFESMDNVILIFSINRTRNFQGCAKMTSRIGGYIGGGNWKSANGTAHYGRNFSLQWLKLCELSFQKTHHLRNPYNDNLPVKISRDCQELEPFIGEQLASLL
TraesCS7A02G461800.1	TaCPSF30-4	SRYFIVKSCNRENLEISVQQGIWATQRSNEAKLNEAFESMDNVILIFSINRTRNFQGCAK MTSRIGGYIGGGNWKSANGTAHYGRNFSLQWLKLCELSFQKTHHLRNPYNDNLPVKISRD CQELEPFIGEQLASLL

## Sheet: Zea mays 
Gene ID	Gene name	YTH sequence
GRMZM2G076062_T02	ZmDF1A	KDDSAVPDRAQFNRDDFPVQYDAAKFFVIKSYSEDDIHKSVKYNVWASTTNGNKKLDAAYQEAQSKGSACPIFLFFSVNTSGQFVGVAEMTGAVDFEKTLGYWQQDKWNGSFSVKWHIVKDVPNNILKHIILENNENKPVTNSRDTQEIHLEQGLQMLKIFKEHVSKTSILDDFAFYESRQKLMQDKRSKQQQV
GRMZM2G330019_T01	ZmDF2A	KNDSAVPDRAKYNRDDFPVQYDAAKFFVIKSYSEDDIHKSVKYNVWASTTNGNKKLDAAYQEAQSKGSACPIFLFFSVNTSGQFVGVAEMTGAVDFEKTLEYWQQDKWNGSFSVKWHIVKDVPNNILKHIILENNENKPVTNSRDTQEIRLEQGLQMLKIFKDHVSKTSILDDFAFYESRQKLMQDKRSKQQQL
GRMZM2G126338_T01	ZmDF3A	KQNSTLPDKGQFNQEGFPLTYKDAKFFVIKSYSEDDVHKSIKYNVWASTPNGNKKLDAGYREAQEKSSDCPVFLFFSVNTSGQFVGVAEMVGPVDFDKTVEYWQQDKWNGCFPLKWHIVKDVPNNTLKHITLDNNDNKPVTNSRDTQEVKLEQGLEMLKIFKEHVTKTSILDDFGFYENRQKLMQEKRANQQLL
GRMZM2G144726_T01	ZmDF4A	ANGSHPAMKDQYNQADFAETYSDAKFFIIKSYSEDDVHKSVKYNVWASTPNGNKKLDAAYQEAKEKSSETPVFLLFSVNASGQFVGLAEMVGRVDFEKTVEHWQQDKWTGCFPVKWHIVKDVPNSLLKHIILENNENKPVTNSRDTHEVKLEQGLQVLKIFKDHVCKTSILDDFGFYDNREKMMQERKAKQQQS
GRMZM2G340130_T01	ZmDF5A	ANGSHPAMKDQYNRADFAETYSDAKFFIIKSYSEDDVHKSVKYNVWASTPNGNKKLDAAYQEAKEKSSETPVFLLFSVNASGQFVGLAEMVGRVDFNKTVDHWQQDKWTGCFPVKWHIVKDVPNSLLKHIILENNENKPVTNSRDTHEVKLEQGLQVLKVFKDHVCKTSILDDFGFYDNREKMMQYRKAKQQQS
GRMZM2G025488_T02	ZmDF1B	EVPTTGVGRELYNKPDFVMEYTNARFFIIKSYSEDNVHKSVKYGVWASTTNGNKKLDSAYREAKEKGEHCPIFLLFSVNASAQFCGVAEMIGPVDFEKSVDYWQQDKWTGQFPVKWHIVKDVPNNLFRHIILENNDNKPVTNSRDTQEVKLEQGMEMLKIFKNHDDDASILDDFEFYEEREKALQENKARLHQQ
GRMZM2G442195_T01	ZmDF2B	EKIVPLIDSELYNRSDFITEYKDAKFFVIKSYTEDHVHRSIKYKVWASTASGNRKLDSAYHAAKEKEEHCPIFLFFSVNGSGQFCGVAEMIGPVDFDRSVDYWQQDKWSGQFPVKWHIIKDVPNNLLRHIILENNDSKPVTNSRDTQEVKLEQGLQMLTIFKNHEAETTIVEDFDFYEQREKALQENRRQQQPP
GRMZM2G004997_T02	ZmDF3B	EKTVPLIDSELYNRSDFITEYKDAKFFVIKSYTEDHVHRSIKYNVWASTASGNRKLDSAYRAAREKEEHCPIFLFFSVNGSGQFCGVAEMIGPVDFDRSVNYWQQDKWSGQFPVKWHIIKDVPNNLLRHIILENNDNKPVTNSRDTQEVKLEQGLQMLTIFKSHEAETTIVEDFDFYEQREKALQENRRQQHAA
GRMZM2G102069_T01	ZmDF4B	KNVLPIADSDKYNHPGFVTEYKDARFYVIKSYTEDHIHKSIKYNVWASTPRGNRKLNAGYHEAKAKEDHCPIFLFFSVNSSGHFCGVAEMIGPVNFDKSVDYWQNERWNGQFPVKWHIVKDVPNNIVRHIILENNENKRVTNSRDTQEVKLKQGLQMLAIFKNHEAQTNILEDFDFYEQREKAMLDDRQQQKPE
GRMZM2G169116_T01	ZmDF1C	IPSPVVIRKTAYNLSDFVTKYEQALFFVIKSYSEDDIHKSIKYNVWASTPNGNKRLDNAYRLAQERMAEKGTKCPVFLFFSVNASGQFCGVAEMVGPVDFNRNMNFWQQDKWNGFFSVKWHIIKDVPNPQFRHIILENNENKPVTNSRDTQEVKFSQGTEMLNIFKNFTCKASILDDFDFYENRQKVMQDRRGKPLTS
GRMZM2G127780_T01	ZmDF2C	IPSPVAISKNACNLSDFVTKYEQALFFVIKSYSEDDIHKSVKYNVWASTPNGNKRLDNAYRVAQERIAEKGTKCPVFLFFSVNASGQFCGVAEMVGPVDFNRNMNFWQQDKWNGFFSVKWHIIKDVPNPQFRHIILENNENKPVTNSRDTQEVNFSQGTEMLNIFKNFTCKTSILDDFDFYENRQKVMQDRRGKLLTT
GRMZM2G056573_T01	ZmDF3C	PDGTIIIRTDQYNRDDLRVDYMYAKFFVIKSIGEADVHKSIKYGVWSSSSNGNIKLDSAFRDADRISRRHSTKCPVFLFFSVNGSGHFCGMAEMVGPVDFHKDMDFWCQDKWTGCFPVRWHIVKDIPNGFLQHITLQNNENKPVTHSRDTQEIPYLPGISVIKIFKDIKVRDCLFDDFMRYEAEEAQMKPHRRCKLSYD
GRMZM2G098174_T01	ZmDF4C	PDGTIVIRTDQYNRDDLRLDYMYAKFFVIKSIGEADVHKSIKYGVWSSSSSGNSKLDSAFRDADRISRRHSTKCPVFLFFSVNGSGHFCGMAEMVGPVDFHKDMDFWCQDKWTGCFPVRWHIVKDIPNGSLQHITLQNNENKPVTHSRDTQEVPYLPGMSVINIFKDIKVRYCLFDDFMSYEAEEAQKRAHRRCKLSSN
GRMZM2G303312_T01	ZmDF5C	DITSPLIRRNQYNRSDFSVQYNQAKFFMIKSYSEDDIHKGIKYNVWASTPNGNNKLDAAYHEAQNLMDSGERCPVFLFFSVNTSGQFVGLAEMLGPVDFKKTMDFWEEDKWSGFFPIKWHIIKDIPNRLFKHIILENNDNRIVTFSRDTQEIGLPQGVQMLKIFKEQPQGTSILDDFDFYEEKANARRTQKRGNSES
Zm00001eb224690_T001	ZmDC1A	TRIATPLPQGPSRYFIVKSCNRENLEISVQQGIWATQRSNEAKLNEAFESTENVILIFSINRTRNFQGCAKMTSRIGGYIGGGNWKSAHGTAHFGRNFSMQWLKLCELSFQKTHHLRNPYNDNLPVKISRDCQELEPFVGEQLASLLYLEPDSELTAMLIAAEAKREEEK

## Sheet: Sorghum bicolor 
Gene ID	Gene name	YTH sequence
KXG37556	SbCPSF30-1	AKFFVIKSYSEDDVHKSIKYNVWASTPNGNKKLDAGYREAQEKSSDCPVFLFFSVNTSGQFVGVAEMVGPVDFDKTVEYWQQDKWNGCFPLKWHIVKDVPNNILKHITLDNNDNKPVTNSRDTQEVKLEQGLEMLKIF
EER93461	SbCPSF30-2	AKFFVIKSYSEDDVHKSIKYNVWASTPNGNKKLDAGYREAQEKSSDCPVFLFFSVNTSGQFVGVAEMVGPVDFDKTVEYWQQDKWNGCFPLKWHIVKDVPNNILKHITLDNNDNKPVTNSRDTQEVKLEQGLEMLKIF
KXG37380	SbCPSF30-3	AKFFIIKSYSEDNVHKSIKYNVWASTPSGNKKLDAAYQEAKEKSSSCPVFLLFSVNTSGQFVGLAEMVGQVDFNKTVEYWQQDKWAGCFPVKWHIVKDIPNSSLKHIILEYNENKPVTNSRDTQEVKLDQGLQVLKIF
EER93313	SbCPSF30-4	AKFFIIKSYSEDNVHKSIKYNVWASTPSGNKKLDAAYQEAKEKSSSCPVFLLFSVNTSGQFVGLAEMVGQVDFNKTVEYWQQDKWAGCFPVKWHIVKDIPNSSLKHIILEYNENKPVTNSRDTQEVKLDQGLQVLKIF
KXG40140	SbCPSF30-5	AKFFVIKSYSEDDIHKSVKYNVWASTTNGNKKLDAAYQEAQSKGSACPIFLFFSVNTSGQFVGVAEMTGAVDFEKTLEYWQQDKWNGSFSVKWHIVKDVPNNILKHIILENNENKPVTNSRDTQEIHLEQGLQMLKIF
OQU93198	SbCPSF30-6	AKFFVIKSYSEDDIHKSVKYNVWASTTNGNKKLDAAYQEAQSKGSACPIFLFFSVNTSGQFVGVAEMTGAVDFEKTLEYWQQDKWNGSFSVKWHIVKDVPNNILKHIILENNENKPVTNSRDTQEIHLEQGLQMLKIF
KXG40138	SbCPSF30-7	AKFFVIKSYSEDDIHKSVKYNVWASTTNGNKKLDAAYQEAQSKGSACPIFLFFSVNTSGQFVGVAEMTGAVDFEKTLEYWQQDKWNGSFSVKWHIVKDVPNNILKHIILENNENKPVTNSRDTQEIHLEQGLQMLKIF
KXG34475	SbCPSF30-8	AKFFIIKSYSEDDVHKSVKYNVWASTPNGNKKLDAAYQEAKEKSSETPVFLLFSVNASGQFVGLAEMVGRVDFDKTVEHWQQDKWTGCFPVKWHIVKDVPNSLLKHIILENNENKPVTNSRDTHEVKFEQGLQVLKIF
KXG21015	SbCPSF30-9	AKFFMIKSYSEDDIHKGIKYNVWASTPNGNNKLDAAYHEAQNLMNENGERCPVFLFFSVNTSGQFVGLAEMLGPVDFKKTMDFWEEDKWNGFFPIKWHIIKDVPNRLFKHIILENNDNRQVTFSRDTQEIGLPQGVQMLKIF
OQU77486	SbCPSF30-10	AKFFVIKSYDEADIHKSIKYGVWSTSSIGSQKLDFAFREAQAIAASSSTLCPVFLFFSQVNASYNFCGVAEMVGPVDYQNDMDFWCMDKWIGSFPVKWHIIKNVHNSTFRSILLQNNEDKPVTSSRDTQEIHYTPGTTMLELF
OQU87332	SbCPSF30-11	ALFFVIKSYSEDDIHKSIKYNVWASTPNGNKRLDSAYRLAQERMAEKGTKCPVFLFFSVNASGQFCGVAEMVGPVDFNRNMNFWQQDKWNGFFSVKWHIIKDVPNPQFRHIILENNENKPVTNSRDTQEVKFSQGTEMLNIF
KXG27074	SbCPSF30-12	ARFFVIKSYTEDHIHKSIKYNVWASTPRGNRKLNACYREAKEKEDRCPIFLFFSVNSSGQFCGVAEMTGPVDFDKSVDYWQNDRWNGQFPVKWHIVKDVPNSIVRHITLENNENKRVTNSRDTQEVKLEQGLKMLAIF
OQU80101	SbCPSF30-13	AKFFVIKSYTEDHVHRSIKYNVWASTASGNRKLDSAYRAAKEKEEHCPIFLFFSVNGSGQFCGVAEMIGPVDFDRSVDYWQQDKWSGQFPVKWHIIKDVPNNLLRHIILENNDNKPVTNSRDTQEVKLEQGLQMLTIF
EES14722	SbCPSF30-14	AKFFVIKSYTEDHVHRSIKYNVWASTASGNRKLDSAYRAAKEKEEHCPIFLFFSVNGSGQFCGVAEMIGPVDFDRSVDYWQQDKWSGQFPVKWHIIKDVPNNLLRHIILENNDNKPVTNSRDTQEVKLEQGLQMLTIF
KXG24186	SbCPSF30-15	AKFFVIKSIGEADVHKSIKYGVWSSSSNGNSKLDSAFRDADRISRRHSTKCPVFLFFSVNGSGHFCGMAEMVGPVDFHKDMDFWCQDKWTGCFPVRWHIVKDIQNCSLQHITLQNNENKPVTHSRDTQEIPYLPGISMIEIF
KXG25412	SbCPSF30-16	ARFFIIKSYSEDNVHKSVKYGVWASTTNGNKKLDLAYREAKEKEEHCPIFLLFSVNASAQFCGVAEMIGPVDFEKSVDYWQQDKWTGQFPVKWHIVKDVPNNLFRHIILENNDNKPVTNSRDTQEVKLEQGLEMLKIF
EES14097	SbCPSF30-17	ARFFIIKSYSEDNVHKSVKYGVWASTTNGNKKLDLAYREAKEKEEHCPIFLLFSVNASAQFCGVAEMIGPVDFEKSVDYWQQDKWTGQFPVKWHIVKDVPNNLFRHIILENNDNKPVTNSRDTQEVKLEQGLEMLKIF
EER88812	SbCPSF30-18	SRYFIVKSCNRENLEISVQQGIWATQRSNEAKLNEAFESTENVILIFSINRTRNFQGCAKMTSRIGGYIGGGNWKSAHGTAHYGRNFSMQWLKLCELSFQKTHHLRNPYNDNLPVKISRDCQELEPFIGEQLASLL

## Sheet: Gossypium raimondii 
Gene ID	Gene name	Protein sequence
Gorai.004G020600.1	GrDF1A	EKAYVVPDREQYNLEEFLVDYDDAKFFVIKSYSEDDVHKSIKYNVWASTPNGNKKLDAAYQEAQQKSGHCPIFLFFSVNTSGQFVGIAEMVGAVDFQKNVEFWQQDKWTGCFPVRWLIIKDVPNNSLKHITLENNENKPVTNSRDTQEIKLDQGLKLLKIFKEHSSKTCILDDFEFYEIRQKAIQEKKAKHQLQ
Gorai.007G288900.1	GrDF2A	DIVSLVPDTEQYNREDFPDSYSDAMFFVIKSYSEDDVHKSIKYNVWASTSNGNKKLDAAFREAKEKPDGCPVFLLFSVNTSGQFVGLAEMVGPVDFNKTVEYWQQDKWTGCFPVKWHIVKDVPNASLRHITLKNNENKPVTNSRDTQEVNFEQGIQILKIFKDHSSKTCILDDFEFYETRQKIIQEKKAKHRLL
Gorai.004G244600.1	GrDF3A	NGVSLVLDMEQYNKEDFPGSYSDAKFFVIKSYSEDDVHKSIKYNVWASTPNGNRKLDAAFCEAKEKPDGCPIFLLFSVNTSGQFVGLAEMVGAVDFNRTVEYWQQDKWTGCFPVKWHIVKDVPNTSLRHITLKNNENKPVTNSRDTQEVNFEQGMQILKIFKDHSSKTCILDDFEFYEARQKMIQERKAKHQLL
Gorai.007G289200.1	GrDF4A	NSVSLVPDLGQYNKEDFPESYSNAKFFVIKSYSEDDVHKSVKYNVWASTSNGNKKLDAAFHEAKEEPDGCPVFLLFSVNTSGQFVGVAEMVDQVDFNKTVEYWQQDKWTGCFPVKWHIIKDVPNTLLRHITLENNENKPVTNSRDTQEVNFEQGIHILKIFKDHPSKTCILDDFEFYEARQKTIQEKKAKHQLL
Gorai.013G123200.1	GrDF5A	NNVSLVPDIEQYNKEDFPESYSDAKFFIIKSYSEDDVHKSIKYNVWASTSTGNKKLDAAFHETKGNPDICPVFLLFSVNTSGQFVGLAEMVGPVDFNKTVEYWQQDKWTGCFPVKWHIIKDVPNTSLRHITLENNENKPVTNSRDTQEVNFEQGVQILKIFKDHSSKTCILDDFEFYEARQKIIQEKKTKHQLS
Gorai.011G001700.1	GrDF1B	NKSLSKIHDESYNRPDFSTDYKNAKFFIIKSYSEDNVHKSIKYGVWASTPNGNKKLDAAYREAKENQDPCPVFLFFSVNASAQFCGVAEMVGPVDFDKSVDYWQQDKWSGQFPVKWHFIKDVPNSQFRHIILENNDNKPVTNSRDTQEVRLEQGIEMLNIFKSFETDTSILDDFDFYEDRQKAMQERKARQQAS
Gorai.009G120700.1	GrDF2B	NKSSAKIHDDSYNTPYFPTDYKDAKFFIIKSYSEDNVHKSIKYGVWASTPNGNKRLDAAYREAMENQDNCPVFLFFSVNASAQFCGVAEMVGPVDFDKSVDYWQQDKWSGQFPVKWHIIKDVPNSQLRHIILENNDNKPVTNSRDTQEVKLEQGLEMLSIFKSYETDMSILDDFEFYEDRQKAMQERKARQQAS
Gorai.002G182900.1	GrDF3B	NGTINGITNGSYNRQNFVTDYEGAKFFVIKSYSEDNVHKSIKYGIWASTPIGNKKLDTAYHEAKAIQGTCPVFLLFSVNSSAQFCGVAEMVGPVDFDKSVDYWLQNKWSGQFPVKWHIIKDVPNSQFRHILLESNDNKPVTNSRDTQEVEFEQGIEMINIFKNYESHSSILDDFYFYEERQKAMQERKARQLTS
Gorai.005G070500.1	GrDF1C	AEGNIIIYTDQYNKDDFPIDYVDAKFFVIKSYSEDDVHKSIKYNVWSSTPHGNKKLDSAFEDAEKIAAGKPSGCPIFLFFSVNASGQFCGVAEMIGPVDFQKDMDFWQQDKWSGSFPVKWHIIKDVPNSHFRHIILGNNENKPVTNSRDTQEIMYKQGMEMLKVFKNHAMKTSLLDDFMYYENRQRIMQEEKAMQLIK
Gorai.002G031800.1	GrDF2C	VEGNIVIYTDQYNKDDFPIDYVDAKFFVIKSYSEDDVHKSIKYNVWSSTPHGNKKLDSAFEDAQRIAAGKPRGCSIFLFFSVNASGQFCGVAEMIGSVDFQKAMDFWQQDKWSGSFPVKWHIIKDVPNSHFRHIIVENNENKPVTNSRDTQEIMFKQGVEMLKVFKNHTMKTSLLDDFMYYENRQRIMQEEKARLLIR
Gorai.005G265300.1	GrDF3C	EGLGLNLYKDKYNLQDFPTEYENAKFFVIKSYSEDDVHKSMKYNVWSSTPNGNRKLDAAFHEAETRESETGTKCPIFLLFSVNGSGQFVGLAEMIGKVDFNKDMDFWQLNKWNGFFPVKWHVIKDIPNKELFHIILENNENKPVTHSRDTQEIGLKQGLELLRIFKGYSEKSSLLHDFGFYENREKTLDAKKNYKPAT
Gorai.008G046800.1	GrDC1A	NRTAIPLPQGISRYFIVKSCNRENLELSVQQGVWATQRSNEAKLNEAFDSAENVILVFSVNRTRHFQVGCAKMTSKIGGSVAGGNWKYAHGTAHYGRNFSVKWLKLCELSFHKTRHLRNPYNENLPVKISRDCQELEPSVGEQLASLLYLEPDSELMAISLAAESKREEEK
Gorai.004G205800.1	GrDC1B	HVADKRGKLCNKRYFIIKSLNHQNIQLSIDKGIWATQVMNEPILEDAFHNSGCVILIFSVNMSGFFQGYAQMMSSVGWRRDNVWSQGSGKGNPWGRSFKVKWLCLNHLPFQKTLHLKNPLNDYKPVKISRDCQELPQDIGEALCELLDVSNDVDVLLKRDDLASKR

## Sheet: Brachypodium distachyon 
Gene ID	Gene name	YTH sequence
BRADI_4g02150v3	BdDF1A	AKFFVIKSYSEDDVHKSIKYNVWASTPNGNKKLDSGYREAQEKSSECPVFLFFSVNTSGQFVGVAEMVGPVDFDKTVDYWQQDKWNGCFSIKWHIVKDIPNNILKHITLDNNDNKPVTNSRDTQEVKLEQGLQMLKIFK
BRADI_1g74560v3	BdDF2A	AKFFVIKSYSEDDIHKSIKYNVWASTTNGNKKLDAAYQEAQAKSSSCPIFLFFSVNTSGQFVGVAEMTGPVDFEKTLEYWQQDKWNGSFSVKWHIVKDVPNNILKHIILENNEGKPVTNSRDTQDINLEQGIQMLKIFK
BRADI_1g05970v3	BdDF3A	AKFFVIKSYSEDDVHKSIKYNVWASTPNGNKKLDSAYQAANNESSKSPVFLFFSVNTSGQFVGLAEMVGPVDFNKTVEYWQQDKWTGCFPVKWHIVKDIPNNLLKHIILEYNENKPVTNSRDTQEVKLEQGLQVLKIFK
BRADI_3g42640v3	BdDF1B	ARFFIIKSYSEDNVHKSIKYGVWASTTNGNKKLDSAYHEAKEKGEHCPIFLLFSVNASAQFCGVAEMTGPVNFEKSVDYWQQDKWTGQFPVKWHIVKDVPNNLFRHIILENNDNKPVTNSRDTQEVKLERGLEMLKIFK
LOC100840334	BdDF2B	AKFFVIKSYTEDHVHRSIKYNVWASTASGNRKLDSAYRAAKEKEDHCPIFLFFSVNGSGQFCGVAEMIGPVDFDRSVDYWQQDKWSGQFPVKWHIIKDVPNNLLRHITLENNDNKPVTNSRDTQEVKLEYGLQMLTIFK
BRADI_1g64100v3	BdDF1C	AKFFVIKSYSEDDVHKSIKYNVWSSTPNGNRRLDAAYSKAQGRSPWKCLIFLFFSVNTSGQFCGVAEMVGPVDFHKDMDFWQQDKWSGSFPVKWHLVKDVPNSTFRHIILENNENKPVTNSRDTQEIPYKSGINMLALFK
BRADI_2g12380v3	BdDF2C	AKFFVIKSIGEADIHKSIKYGVWSSSSSGNSKLDGAYRDADRIARRNSTKCPVFLFFSVNGSGHFCGMAEMVGPVDFHKDMDFWCQDKWSGSFPVRWHIIKDVPNYTLQHILLQNNENKPVTHSRDTQEIPYIPGISMLKILK
BRADI_5g01317v3	BdDF3C	AKFYMIKSYSEDDIHKGIKYNVWASTPNGNSKLDAAFHEAKNLMKETGSKCPVFLFFSVNTSGQFVGLAEMLGPVDFKKTMEFWQQDKWNGFFPVIWHIVKDIPNRLFKHITLENNDNRPVTFSRDTQEIHLPQGLELLKIFK
BRADI_3g06027v3	BdDF4C	ARFYMIKSYSEDDIHKGIKYNVWASTPNGNSKLDAAFHEAQNLMKEKGSKCPVFLFFSVNTSGQFVGLAEMLGPVDFKKTMDFWQQDKWNGFFPVIWHIVKDIPNRLFKHITLENNDNRPVTFSRDTQEIHLPQGLELLKIFK
BRADI_2g46590v3	BdDF5C	ALFFVIKSYSEDDIHKSIKYNVWASTPNGNKRLDNAYKVAQERMAGKGTKCPVFLFFSVNASGQFCGVAEMVGPVDFNRNMNFWQQDKWNGFFPVKWHIIKDVPNPQFRHIILENNENKPVTNSRDTQEVKFLQGAEMLNIFK
BRADI_2g34785v3	BdDF6C	AKFFVIKSWGEANVHKSVKYGVWSSSIQGNKKLDRAFGDAQLIAASSSTTCPVFLFFSVNQSNHFCGVAEMVGPVDFRKNMDFWSQDRWVGSFPVRWHIIKNIPNVALQYILLQNNEYRPVTFSRDTQEIHYGPGTSMLKIFK
BRADI_1g32560v3	BdDC1A	TRYFIVKSCNRENLEISVQQGIWATQRSNEAKLNEAFESMENVILIFSINRTRNFQGCAKMTSRIGGYIGGGNWKSANGTAHYGRNFSLQWLKLCELSFQKTHHLRNPYNDNLPVKISRDCQELEPFIGEQLASL

## Sheet: Glycine max
Gene ID	Gene name	YTH sequence
Glyma.08G124600.1	GmDF1A	DKTSTVPDRDQYNKADFPEEYTDAKFFVIKSYSEDDIHKSIKYNVWASTQNGNKKLDAAYHEAQQKPGGCPVFLFFSVNTSGQFVGLAEMIGPVDFNKSVEYWQQDKWNGCFPLKWHVVKDVPNNLLRHITLDNNENKPVTNSRDTQEVMLEPGLKLIKIFKEYTSKTCILDDFGFYEARQKTILEKKAKQQFP
Glyma.05G166600.1	GmDF2A	DKTSTILECDQYNKADFPEEYTDAKFFVIKSYSEDDIHKSIKYNVWASTQNGNKKLDAAYQEAQQKPGGTPVFLFFSVNTSGQFVGLAEMIGPVDFNKSVEYWQQDKWNGCFPLKWHIVKDVPNNLLRHITLDNNENKPVTNSRDTQEVMLEPGLKLIKIFKEYTSKTCILDDFGFYEARQKTILEKKAKQQFP
Glyma.19G110800.1	GmDF3A	KEVPPVPDKEQYNGKDFAENYSDAKFFVIKSYSEDDIHKSIKYSAWASTPNGNKKLDAAYQEAKEKPGGCPIFLLFSVNTSGQFVGLAEMLGPVDFGKTVDYWQQDRWTGCFSVKWHVIKDIPNSVLRHITLENNENKPVTNSRDTQEVKFEKGVQIAKIFKEHSSQTCILDDFGFYEAREKATQEKKSKEQQL
Glyma.16G041600.1	GmDF4A	KEVPLVPDKEQYNGKDLAENYSDAKFFVIKSYSEDDIHKSIKYSAWASTPNGNKKLDSAYQEAKEKPGGCPIFLLFSVNTSGQFVGLAEMLGPVDFGKTVDYWQQDRWTGCFSVKWHVIKDIPNSVLRHITLENNENKPVTNSRDTQEVKFEKGVQLVKIFKEHSSQTCILDDFGFYEDREKVTQEKKSKEQQL
Glyma.02G072000.1	GmDF5A	KEVPLVPNNEQYNGKDFPENYSDAKFFVIKSYSEDDIHKSIKYKVWASTFNGNKKLDAAYHESKEKPGDCPVFLLFSVNTSGQFVGLAEMVSPLDFGRTVEYWQQDRWSGCFSVKWHIIKDIPNSVLRPITLENNENKPVTNSRDTQEVKFEKGIQILKIFKQHSSKTCILDDFGFYETREKMIQERKSMEQQL
Glyma.08G226100.1	GmDF1B	SASTAKFQNESLNRSDFATDYKDAKFFVIKSYSEDNVHKSIKYGVWASTPNGNRKLDDAYRQAMEKQDACPIFLFFSVNASAQFCGVAEMVGPVNFDKSVDFWQQDKWSGQFPLKWHIIKDVPNSQFRHIILENNDNKPVTNSRDTQEVKLGQGVEMLTIFKNYETDVSILDDFDFYEDRQKAMQERKARQQSS
Glyma.07G000900.1	GmDF2B	SGSTAKFQNESLNWSDFATDYKDAKFFVIKSYSEDNVHKSIKYGVWASTPNGNRKLDAAYLQAMEKQDACPIFLFFSVNASAQFCGVAEMVGPVNFDKSVDFWQQDKWSGQFPVKWHIIKDVPNSQFRHIVLENNDNKPVTNSRDTQEVKLTQGVEMLTIFKNYETDVSILDDFDFYEDRQKAMQERKARQQSS
Glyma.17G038400.1	GmDF1C	TQENIIISTDQYNREDFPVNYENAKFFVIKSYSEDDVHKSIKYNVWSSTPHGNKKLQSTHEDAKRIASGNFGSCPIFLFFSVNASGQFCGVAEMIGPVDFNKDMDFWQQDKWSGSFPVKWHIIKDVPNANFRHIILENNENKPVTNSRDTQEIMYSKGLEMLKIFKNHNLKTSLLDDFMYYENRQKIMQEEKAKLLIR
Glyma.07G233400.1	GmDF2C	TQENIIISTDQYNREDFPVNYENAKFFVIKSYSEDDVHKSIKYNVWSSTPHGNKKLQSAHEDAKRIASGKFGSCPIFLFFSVNASGQFCGVAEMIGPVDFNKDMDFWQQDKWSGSFPVKWYIIKDVSNANFRHIILENNENKPVTNSRDTQEIMYSKGLEMLKIFKNHHLKTSLLDDFIYYENRQKIMLEEKTKLLIR
Glyma.15G136400.1	GmDF3C	EQGNIVIYPDQYNMEDFPLGYENAKFFVIKSYSEDDVHKSIKYNVWSSTPHGNKKLENAYEDAKKIAAEKSEVCPIFLLFSVNASGQFCGVAEMVGTVDFSKNMDFWQQDKWSGSFPVKWHIIKDVPNPNFRHIILENNENKPVTNSRDAQEIMYLKGLEMLKIFKNHTLKTSLLDDFMYYENRQKIMQDEKAKFLVK
Glyma.09G031200.1	GmDF4C	EQGNIVIYPDQYNKEDFSLDYENAKFFVIKSYSEDDVHKSIKYNVWSSTPHGNKLENAYEDAKKIAAEKSEVCPIFLFFSVNASGQFCGVAEMVGTVDFNKNMDFWQQDKWSGSFPLKWHIIKDVPNPNFRHITLENNENKPVTNSRDTQEIMYWKGLEMLKIFKNNTLKTSLLDDFMYYENRQKIMQDEKA
Glyma.15G265400.1	GmDF5C	GNVTNKIRADQYNLPDFPTKYDHALFFVIKSYSEDDIHKSIKYNVWASTPNGNKRLDGAFQDAQKRMEEKGCKCPVFLFFSVNASGQFCGVAEMTGRVDFNKSMDFWQQDKWNGYFPVKWHIIKDVPNPQLRHIILENNDHKPVTSSRDTQEVSFPQGVEMLNIFKNYVARTSILDDFEFYESRQKVMQEKKTRQSMP
Glyma.08G162200.1	GmDF6C	GNVTNKIRTDQYNLPDFPTKYDHALFFVIKSYSEDDIHKSIKYNVWASTPNGNKRLDGAFQDAQKRMEEKGCKCPVFLFFSVNASGQFCGVAEMTGRVDFNKSMDFWQQDKWNGYFSVKWHIIKDVPNPQLRHIILENNDHKPVTNSRDTQEVSFPQGVEMLNIFKNYVARTSILDDFEFYESRQKVLQEKKTRQSMP
Glyma.15G128500.1	GmDC1A	NRTATPLPQGISRYFIVKSCNRENLELSVQQGVWATQRSNESKLNEAFDSVENVILVFSVNRTRHFQGCAKMTSRIGGSVAGGNWKYAHGTAHYGRNFSVKWLKLCELSFHKTRHLRNPYNENLPVKISRDCQELEPSIGEQLASLLYLEPDSELMAISVAAESKREEEK
Glyma.09G022200.1	GmDC2A	NRTATPLPQGISRYFIVKSCNRENLELSVQQGVWATQRSNESKLNEAFDSVENVILIFSVNRTRHFQGCAKMTSKIGGSVAGGNWKYAHGTAHYGRNFSVKWLKLCELSFHKTRHLRNPYNENLPVKISRDCQELEPSIGEQLASLLYLEPDSELMAISVAAESKREEEK
Glyma.01G214100.1	GmDC1B	PTGIGVEKWHNIKYFIIKSLNHQNIHLSIEKGIWATQIMNEPILEEAFHNSGSVILIFSVNMSGSFQGYAQMMSSIGRGRDNVWSEGTGKSNPWGRSFKVKWMCLNDLPFHKTLHLKNPLNDYKPVKISRDCQELSPDIGLALCELLDGKNYTDCLPTSLSRDEFSLKG
Glyma.11G027800.1	GmDC2B	PAGIGVEKCHNTKYFVIKSLNHQNIHLSIEKGIWATQIMNEPILQEAYHNSGSVILIFSVNMSGSFQGYAQMMTSIGRGRDNAWSEGTGKSNPWGRSFKVKWLCLNDLPFHKTLHLKNPLNDYKPVKISRDCQELSPDIGLALCKLLDGKNDTDGLLTSLSRDEFSLKG

## Sheet: Homo sapiens 
Gene ID	Gene name	YTH sequence
Q9BYJ9	YTHDF1_HUMAN	GRVFIIKSYSEDDIHRSIKYSIWCSTEHGNKRLDSAFRCMSSKGPVYLLFSVNGSGHFCGVAEMKSPVDYGTSAGVWSQDKWKGKFDVQWIFVKDVPNNQLRHIRLENNDNKPVTNSRDTQEVPLEKAKQVLKII
Q9Y5A9	YTHDF2_HUMAN	GRVFIIKSYSEDDIHRSIKYNIWCSTEHGNKRLDAAYRSMNGKGPVYLLFSVNGSGHFCGVAEMKSAVDYNTCAGVWSQDKWKGRFDVRWIFVKDVPNSQLRHIRLENNENKPVTNSRDTQEVPLEKAKQVLKII
Q7Z739	YTHDF3_HUMAN	GRVFIIKSYSEDDIHRSIKYSIWCSTEHGNKRLDAAYRSLNGKGPLYLLFSVNGSGHFCGVAEMKSVVDYNAYAGVWSQDKWKGKFEVKWIFVKDVPNNQLRHIRLENNDNKPVTNSRDTQEVPLEKAKQVLKII
Q96MU7	YTHDC1_HUMAN	ARFFLIKSNNHENVSLAKAKGVWSTLPVNEKKLNLAFRSARSVILIFSVRESGKFQGFARLSSESHHGGSPIHWVLPAGMSAKMLGGVFKIDWICRRELPFTKSAHLTNPWNEHKPVKIGRDGQEIELECGTQLCLLF
Q9H6S0	YTHDC2_HUMAN	VRYFIMKSSNLRNLEISQQKGIWSTTPSNERKLNRAFWESSIVYLVFSVQGSGHFQGFSRMSSEIGREKSQDWGSAGLGGVFKVEWIRKESLPFQFAHHLLNPWNDNKKVQISRDGQELEPLVGEQLLQLW

[truncated: 1 more sheets: Yeast]
