# Supplementary material for: ECT9 condensates with ECT1 and regulates plant immunity
Source: Front Plant Sci. 2023 Apr 11;14:1140840. doi: 10.3389/fpls.2023.1140840 (PMC10126281; doi:10.3389/fpls.2023.1140840)
Supplement: Supplementary file 1 [file DataSheet_1.zip › Suppplementary data/Supplementary Table 3-Analysis of RNA-seq datasets.xlsx]

## Sheet: RPKM
Supplementary Table 3: Analysis of RNA-seq datasets
geneID	WT_Mock1	WT_Mock2	WT_ETI1	WT_ETI2	Mut113_Mock1	Mut113_Mock2	Mut113_ETI1	Mut113_ETI2	Splicing model ID	CDS length	5'UTR length	3'UTR length	Is representative	TAIR description	Alias
AT1G01010	2.41096	4.75928	16.1585	10.7658	1.88886	1.47028	13.0456	13.4312	AT1G01010.1	1290	129	269	Y	NAC domain containing protein 1;(source:Araport11)	NAC001
AT1G01020	8.63707	12.1693	9.37984	11.1147	7.12459	7.93664	6.86858	7.673	AT1G01020.1	738	464	127	Y	ARV1 family protein;(source:Araport11)	ARV1
AT1G01030	0.383444	0.998798	0.671152	1.63242	1.47083	1.20974	2.17359	2.07882	AT1G01030.1	1077	613	215	Y	AP2/B3-like transcriptional factor family protein;(source:Araport11)	NGA3
AT1G01040	7.03325	7.51194	12.5288	16.6767	7.08163	6.01647	11.0661	12.9197	AT1G01040.1	5730	398	148	Y	Encodes a Dicer homolog. Dicer is a RNA helicase involved in microRNA processing. Mutations in this locus can result in embryo lethality. Embryo shape at seed maturity is globular-elongate. Other mutants convert the floral meristems to an indeterminate state, others yet show defects in ovule development. mRNA is expressed in all shoot tissues. DCL1 is able to produce miRNAs and siRNAs. The mRNA i…	DCL1
AT1G01050	84.72	82.7358	92.8252	88.7722	57.3488	55.3758	94.4853	78.8845	AT1G01050.1	639	143	212	Y	Encodes a soluble protein with inorganic pyrophosphatase activity that is highly specific for Mg-inorganic pyrophosphate.	PPa1
AT1G01060	0.500949	1.56139	25.5347	24.2233	63.3298	59.9642	106.304	77.5434	AT1G01060.1	1938	440	330	Y	LHY encodes a myb-related putative transcription factor involved in circadian rhythm along with another myb transcription factor CCA1	LHY
AT1G01070	0.493388	0.187422	0.944551	1.37844	2.74094	5.29098	2.28036	2.22349	AT1G01070.1	1098	140	454	Y	Encodes a plasma membrane-localized amino acid transporter likely involved in amino acid export in the developing seed.	UMAMIT28
AT1G01080	111.535	104.907	25.2259	23.3762	61.6836	50.0846	17.0132	15.8766	AT1G01080.2	885	230	207	Y	RNA-binding (RRM/RBD/RNP motifs) family protein;(source:Araport11)
AT1G01090	88.7208	87.6425	30.7386	31.112	80.0565	72.5552	35.8856	37.492	AT1G01090.1	1287	138	471	Y	pyruvate dehydrogenase E1 alpha subunit	PDH-E1 ALPHA
AT1G01100	171.193	153.067	207.282	173.004	226.649	214.42	176.029	184.009	AT1G01100.1	339	54	194	Y	Co-orthologous gene of large ribosomal subunit protein RPP1.	RPP1A
AT1G01110	0.790167	1.75093	0	0	0.182902	0.545329	0	0.0937094	AT1G01110.2	1584	286	243	Y	Member of IQ67 (CaM binding) domain containing family.	IQD18
AT1G01120	54.4133	41.3655	2.44037	10.2769	105.847	101.38	44.531	38.3568	AT1G01120.1	1587	237	228	Y	Encodes a condensing enzyme KCS1 (3-ketoacyl-CoA synthase 1) which is involved in the critical fatty acid elongation process in wax biosynthesis.	KCS1
AT1G01130	3.06098	3.66448	0.284121	0.777442	10.8212	9.69098	19.3232	3.69615	AT1G01130.1	375			Y	CBL-interacting Serine/Threonine-kinase;(source:Araport11)
AT1G01140	32.7786	30.7791	106.295	120.618	36.2034	37.5925	148.467	168.889	AT1G01140.3	1356	113	231	Y	Encodes a CBL-interacting protein kinase with similarity to SOS2	CIPK9
AT1G01150	0	0	0	0	0	0	0	0	AT1G01150.1	1038	140	204	Y	Homeodomain-like protein with RING/FYVE/PHD-type zinc finger domain-containing protein;(source:Araport11)
AT1G01160	47.5081	42.9753	36.333	37.5293	32.5198	29.0484	29.9241	33.4982	AT1G01160.2	690	226	213	Y	Arabidopsis thaliana GRF1-interacting factor 2 (GIF2) mRNA	GIF2
AT1G01170	136.366	106.732	74.0645	90.9531	98.3066	113.249	73.6407	71.3213	AT1G01170.1	252	89	174	Y	ozone-responsive stress-like protein (DUF1138);(source:Araport11)
AT1G01180	9.53211	7.40524	14.6353	17.0866	12.6081	12.6015	15.6413	12.5115	AT1G01180.1	924	243	289	Y	S-adenosyl-L-methionine-dependent methyltransferases superfamily protein;(source:Araport11)
AT1G01190	1.25047	0.696685	0	0.291133	2.02614	2.0181	0.169155	0	AT1G01190.1	1608		61	Y	cytochrome P450, family 78, subfamily A, polypeptide 8;(source:Araport11)	CYP78A8
AT1G01200	0.345821	1.13851	0	0	0.800481	0.51405	0.311869	0	AT1G01200.1	714	264	229	Y	RAB GTPase homolog A3;(source:Araport11)	RABA3
AT1G01210	19.5659	14.2297	14.3426	12.6147	11.6128	15.4831	10.8585	16.5007	AT1G01210.1	321	87	216	Y	DNA-directed RNA polymerase, subunit M, archaeal;(source:Araport11)
AT1G01220	13.0875	11.1703	6.54798	6.29671	9.10833	8.89821	5.33864	5.42374	AT1G01220.1	3168	299	129	Y	Encodes a bifunctional enzyme that has both L-fucokinase and GDP-L-fucose pyrophosphorylase activities. It catalyzes the two steps of the L-fucose salvage pathway for the generation of activated GDP-L-fucose. This pathway seems to be of minor importance for cell wall polysaccharide biosynthesis compared to the de novo GDP-L-fucose biosynthesis pathway in Arabidopsis.	FKGP
AT1G01225	0.872018	2.94446	0.494639	1.17302	1.7045	0.1646	0.0873785	0.183851	AT1G01225.1	783	129	165	Y	NC domain-containing protein-like protein;(source:Araport11)
AT1G01230	24.4202	33.184	36.7314	41.9339	17.7574	18.2131	22.2375	25.3161	AT1G01230.1	474	208	194	Y	ORM1 is an ER localized orosomucoid-like protein involved in sphingolipid homeostasis.	AtORM1
AT1G01240	12.8958	15.9583	50.8884	56.6073	15.1672	15.0393	21.4993	25.5281	AT1G01240.1	996	192	309	Y	transmembrane protein;(source:Araport11)
AT1G01250	4.0991	5.45733	2.03285	1.09069	9.86784	14.4246	4.33038	5.11132	AT1G01250.1	579	21	291	Y	encodes a member of the DREB subfamily A-4 of ERF/AP2 transcription factor family. The protein contains one AP2 domain. There are 17 members in this subfamily including TINY.
AT1G01260	4.77652	6.67248	3.77569	5.73969	3.81622	3.04291	6.28767	5.04339	AT1G01260.1	1773	604	332	Y	bHLH13 interacts with JAZ proteins, and functions redundantly with bHLH3, bHLH14 and bHLH17 to negatively regulate jasmonate responses.	JAM2
AT1G01280	0	0	0	0	0	0	0	0	AT1G01280.1	1533	27	42	Y	member of CYP703A CYP703A2 is expressed specifically in anthers of land plants, catalyzing the in-chain hydroxylation at the C-7 position of medium-chain saturated fatty acids (lauric acid in-chain hydroxylase) which is involved in pollen development (sporopollenin synthesis).	CYP703A2
AT1G01290	4.38885	5.64882	8.96225	9.18427	4.68509	4.21037	6.09993	7.20118	AT1G01290.1	813	97	1111	Y	COFACTOR OF NITRATE REDUCTASE AND XANTHINE DEHYDROGENASE 3. Encodes a protein involved in molybdenum cofactor biosynthesis. Homologous to E.coli MoaC. Expression is low in all tissues examined, except in roots. Appears to have targeting signals for chloroplast or mitochondria	CNX3
AT1G01300	35.3236	40.396	9.24909	9.33156	12.0421	15.7758	8.67132	5.56957	AT1G01300.1	1458	281	323	Y	Eukaryotic aspartyl protease family protein;(source:Araport11)
AT1G01305	0	0	0	0	0	0	0	0	AT1G01305.1	426	48	143	Y	hypothetical protein;(source:Araport11)
AT1G01310	1.81574	0.649168	1.09054	1.19362	0.296678	0	0.577932	1.52002	AT1G01310.1	726	67	184	Y	CAP (Cysteine-rich secretory proteins, Antigen 5, and Pathogenesis-related 1 protein) superfamily protein;(source:Araport11)
AT1G01320	92.8494	101.33	91.4536	83.5443	91.7671	85.2182	105.934	95.0866	AT1G01320.1	5394	249	372	Y	Encodes REDUCED CHLOROPLAST COVERAGE 1 (REC1). Located in the nucleus and cytosol. Contributes to establishing the size of the chloroplast compartment.	REC1
AT1G01335	0	0	0	0	0	0	0	0	AT1G01335.1	123			Y	AREP1 is an auxin inducible peptide. It contains an AuXRE motif in its promoter and is expressed in cotyledon and root tissues. Loss of function mutants show impaired root formation indicating a role in root development.
AT1G01340	2.86455	3.39918	16.128	14.3674	0.985126	2.74601	14.7249	13.0841	AT1G01340.2	2136	270	144	Y	member of Cyclic nucleotide gated channel family	CNGC10
AT1G01350	9.02342	8.03485	12.4823	13.2149	9.09585	9.88976	13.3876	11.0465	AT1G01350.1	1032	210	192	Y	Zinc finger (CCCH-type/C3HC4-type RING finger) family protein;(source:Araport11)
AT1G01355	0	0	0	0	0.120924	0	0	0	AT1G01355.1	687		112	Y	Putative endonuclease or glycosyl hydrolase;(source:Araport11)
AT1G01360	15.0464	13.7176	10.9347	9.39656	7.37543	11.728	10.0572	8.73318	AT1G01360.1	564	268	347	Y	Encodes RCAR1 (regulatory components of ABA receptor). Interacts with and regulates the type 2C protein phosphatases (PP2Cs) ABI1 and ABI2. Functions as abscisic acid sensor. The mRNA is cell-to-cell mobile.	RCAR1
AT1G01370	1.36506	2.61193	0.929174	0.918127	0.491517	0.386498	0.889089	0.503654	AT1G01370.1	537	197	642	Y	Encodes a centromere-identifying protein histone H3 variant. Localized at centromeres in both mitotic and meiotic cells. Aurora3 phosphorylates CENH3 at S65; this post-translational modification is required for the proper development of the floral meristem.	HTR12
AT1G01380	0.695677	0.140942	0	0.388721	0.901769	0.590913	0.250951	0.792032	AT1G01380.1	252	224	274	Y	ETC1 is involved in trichome and root hair patterning in Arabidopsis.	ETC1
AT1G01390	3.5581	5.31781	2.50134	1.73827	3.56445	2.67546	2.41973	1.71555	AT1G01390.1	1443	45	301	Y	UDP-Glycosyltransferase superfamily protein;(source:Araport11)
AT1G01400	0	0	0	0	0	0	0	0	AT1G01400.1	615	61	469	Y	hypothetical protein;(source:Araport11)
AT1G01410	0	0	0	0	0	0	0	0	AT1G01410.1	1086			Y	Encodes a member of the Arabidopsis Pumilio (APUM) proteins containing PUF domain (eight repeats of approximately 36 amino acids each). PUF proteins regulate both mRNA stability and translation through sequence-specific binding to the 3' UTR of target mRNA transcripts.	PUM22
AT1G01420	1.51035	2.50357	10.3041	8.18359	7.43705	7.28923	12.6301	7.8161	AT1G01420.1	1446		74	Y	UDP-glucosyl transferase 72B3;(source:Araport11)	UGT72B3
AT1G01430	21.0268	25.1139	16.9254	22.3596	67.7776	75.5533	27.9586	27.7898	AT1G01430.1	1371	287	476	Y	Encodes a member of the TBL (TRICHOME BIREFRINGENCE-LIKE) gene family containing a plant-specific DUF231 (domain of unknown function) domain. TBL gene family has 46 members, two of which (TBR/AT5G06700 and TBL3/AT5G01360) have been shown to be involved in the synthesis and deposition of secondary wall cellulose, presumably by influencing the esterification state of pectic polymers.Functions as a …	TBL25
AT1G01440	8.88647	9.07654	6.70144	10.0958	7.51095	9.42747	10.1422	10.0403	AT1G01440.1	1995	528	307	Y	hypothetical protein (DUF3133);(source:Araport11)
AT1G01450	8.27131	6.65807	3.84559	6.94635	4.92322	4.57926	3.52983	2.87273	AT1G01450.1	1413			Y	Protein kinase superfamily protein;(source:Araport11)
AT1G01453	0	0	0.0869758	0.396654	0	0	0	0.0808196	AT1G01453.2	870	44	311	Y	late embryogenesis abundant hydroxyproline-rich glycoprotein family protein;(source:Araport11)
AT1G01460	0	0	0	0.0529016	0	0	0	0	AT1G01460.1	1284	321	232	Y	Type I phosphatidylinositol-4-phosphate 5-kinase, subfamily A.	PIPK11
AT1G01470	49.8534	59.989	49.6368	52.6273	25.6597	29.5237	49.4967	55.8917	AT1G01470.1	456	122	770	Y	Encodes late-embryogenesis abundant protein whose mRNA levels are induced in response to wounding and light stress. Might be involved in protection against desiccation.	LEA14
AT1G01480	0	0	5.00263	2.32999	0	0.0885484	3.10242	1.18686	AT1G01480.1	1491	156	355	Y	a member of the 1-aminocyclopropane-1-carboxylate (ACC) synthase (S-adenosyl-L-methionine methylthioadenosine-lyase, EC 4.4.1.14) gene family, isolated from a flower-specific cDNA library.	ACS2
AT1G01490	17.9709	21.3172	121.211	104.086	60.6801	64.9172	85.19	70.7986	AT1G01490.1	534	683	345	Y	Heavy metal transport/detoxification superfamily protein;(source:Araport11)
AT1G01500	12.7717	17.2302	19.0496	16.6078	5.99436	3.3995	9.28858	7.70589	AT1G01500.1	984	227	562	Y	Erythronate-4-phosphate dehydrogenase family protein;(source:Araport11)
AT1G01510	11.3176	14.03	7.43434	8.80776	10.7353	11.1931	8.88606	7.69656	AT1G01510.1	1911	90	636	Y	Encodes a homolog of human CtBP. Mutant has longer and thicker leaves than wild type. Involved in controlling polar cell expansion in the leaf width direction. It has been shown to localize to cytosolic stress granules and is involved in their formation.	AN
AT1G01520	0	0.235077	4.10701	2.2332	4.8703	4.40228	7.46435	9.17383	AT1G01520.1	864	188	297	Y	RVE3 is one of eleven homologous MYB-like transcription factors in Arabidopsis and a member of the RVE8 clade. Plays a minor role in clock regulation.	ASG4
AT1G01530	0	0	0.562245	1.02565	0	0	0.744907	0.391836	AT1G01530.1	744	8	6	Y	AGAMOUS-like 28;(source:Araport11)	AGL28
AT1G01540	38.7812	31.4473	19.4527	25.4884	54.6219	49.2884	24.2898	33.5824	AT1G01540.2	1419	335	404	Y	Protein kinase superfamily protein;(source:Araport11)
AT1G01550	67.4434	75.1778	108.24	123.701	79.9005	75.5557	138.705	115.568	AT1G01550.1	1050	322	200	Y	Encodes a protein with no functionally characterized domains that to prevent the synthesis of a novel substance that moves from the root to the shoot, where it modifies shoot growth by interfering with auxin signaling. Synthesis and delivery of this substance requires neither phloem nor endodermis.	BPS1
AT1G01560	9.61735	6.89244	16.6999	13.7697	0.545181	0.778005	45.1358	31.1599	AT1G01560.2	1110	234	251	Y	Member of MAP Kinase family. Flg22-induced activation is blocked by AvrRpt2.	MPK11
AT1G01570	2.10591	2.13325	0.222433	0.743898	0.201708	0.493456	1.30976	0.482274	AT1G01570.1	1437			Y	transferring glycosyl group transferase (DUF604);(source:Araport11)
AT1G01580	0.316817	0.361046	0.0404347	0	0.806679	0.773681	0.607139	1.01446	AT1G01580.1	2178	187	270	Y	Encodes the low-iron-inducible ferric chelate reductase responsible for reduction of iron at the root surface. It is likely to be the major Fe(III) chelate reductase in Arabidopsis iron metabolism. Coordinately regulated with IRT1, the major transporter responsible for high-affinity iron uptake from the soil, at both transcriptional and posttranscriptional levels. Steady state mRNA levels are reg…	FRO2
AT1G01590	0.0397681	0.0805687	0	0	0.294567	0.439131	0.0717276	0	AT1G01590.1	2115	79	430	Y	Encodes a ferric-chelate reductase that is expressed at extremely low levels in Fe deficiency-induced seedlings.	FRO1
AT1G01600	0.044921	0.318529	0.0917308	0.167336	0.0831839	0	0	0.170476	AT1G01600.1	1665	366	292	Y	Encodes a member of the CYP86A subfamily of cytochrome p450 genes. Expressed significantly at highest level in mature stems and flowers.	CYP86A4
AT1G01610	33.7672	29.7919	3.55893	8.26742	31.6681	33.5396	17.338	9.97274	AT1G01610.1	1512	96	308	Y	bifunctional sn-glycerol-3-phosphate 2-O-acyltransferase/phosphatase. Involved in cutin assembly and is functionally redundant with GPAT8.	GPAT4
AT1G01620	134.869	127.202	13.6191	20.3269	274.074	294.179	52.916	55.7337	AT1G01620.1	861	367	321	Y	a member of the plasma membrane intrinsic protein subfamily PIP1. localizes to the plasma membrane and exhibits water transport activity in Xenopus oocyte. expressed ubiquitously and protein level decreases slightly during leaf development.	PIP1C
AT1G01630	31.4677	27.8738	43.7275	42.0523	46.6432	43.6293	48.2941	42.5737	AT1G01630.1	768	407	304	Y	Sec14p-like phosphatidylinositol transfer family protein;(source:Araport11)
AT1G01640	1.48279	2.72245	1.70321	1.29459	0.0858065	0.472311	0.919336	1.0551	AT1G01640.1	624	246	256	Y	Putative role in flower development. Comparison of SALK_011721C to Columbia wild type resulted in a trend toward earlier flowering in the mutant (P=0.1) (Stapleton and Woodruff 2009, personal communication).
AT1G01650	16.479	17.262	24.091	24.197	10.4464	11.7705	28.7513	28.6485	AT1G01650.1	1623	258	348	Y	SIGNAL PEPTIDE PEPTIDASE-LIKE 4;(source:Araport11)	SPPL4
AT1G01660	0.916973	1.11465	1.68525	0.455443	0.339607	0.363479	0.716688	2.02996	AT1G01660.1	1707			Y	RING/U-box superfamily protein;(source:Araport11)
AT1G01670	2.85717	1.51291	1.25971	2.4794	1.14234	1.82017	1.46401	3.26522	AT1G01670.1	1098	279	230	Y	RING/U-box superfamily protein;(source:Araport11)
AT1G01680	1.40659	0.445266	66.3328	54.8532	0.895366	0.746731	84.7514	59.9696	AT1G01680.1	927	111	149	Y	plant U-box 54;(source:Araport11)	PUB54
AT1G01690	1.00909	2.04437	1.87879	1.38197	0.714468	0.302515	1.33826	0.844744	AT1G01690.1	1356	161	241	Y	Encodes a novel plant-specific protein that is involved in meiotic double strand break formation.	PRD3
AT1G01695	0.566443	0.255021	0.257045	0.586129	0.0582739	0.427681	0.170277	0.119426	AT1G01695.1	1302	321	35	Y	Phosphatidylinositol N-acetyglucosaminlytransferase subunit P-like protein;(source:Araport11)	TRM33
AT1G01700	2.09951	1.20709	1.2746	2.32514	0.31523	0.481985	1.07463	0.323015	AT1G01700.1	1458	193	188	Y	Encodes a member of KPP-like gene family, homolog of KPP (kinase partner protein) gene in tomato. Also a member of the RopGEF (guanine nucleotide exchange factor) family, containing the novel PRONE domain (plant-specific Rop nucleotide exchanger), which is exclusively active towards members of the Rop subfamily.	ROPGEF2
AT1G01710	16.7478	19.5752	26.1196	23.3667	13.8594	15.2158	23.7894	24.1544	AT1G01710.1	1284	122	295	Y	acyl-CoA thioesterase II;(source:Araport11)
AT1G01715	1.88871	2.03281	0.843685	2.85824	0.765075	0.902413	1.38392	0.783968	AT1G01715.1	420	184	280	Y	hypothetical protein;(source:Araport11)
AT1G01720	14.2671	12.9175	12.8911	13.5805	11.7485	10.9925	28.0669	23.2387	AT1G01720.1	870	478	305	Y	Belongs to a large family of putative transcriptional activators with NAC domain. Transcript level increases in response to wounding and abscisic acid. ATAF1 attentuates ABA signaling and sythesis. Mutants are hyposensitive to ABA. The mRNA is cell-to-cell mobile.	ATAF1
AT1G01725	9.71615	8.26752	11.3093	15.9252	8.81618	5.44697	13.1434	8.66515	AT1G01725.1	189	124	224	Y	adenylosuccinate synthetase;(source:Araport11)
AT1G01730	11.5074	12.3633	21.8075	25.8985	7.6681	6.44229	9.51287	13.6472	AT1G01730.1	675	205	317	Y	hypothetical protein;(source:Araport11)
AT1G01740	6.20537	5.25965	4.65489	5.30717	5.92138	4.8944	1.71311	2.64331	AT1G01740.1	1452	196		Y	kinase with tetratricopeptide repeat domain-containing protein;(source:Araport11)	BSK4
AT1G01750	3.30575	3.46029	0.337525	0.718333	1.53038	0.842379	0	1.35908	AT1G01750.1	423	340	184	Y	actin depolymerizing factor 11;(source:Araport11)	ADF11
AT1G01760	1.35212	1.69194	0.9745	1.85176	1.98833	2.43211	1.21937	1.20737	AT1G01760.1	1263		49	Y	denosine deaminases acting on tRNA;(source:Araport11)	TAD1
AT1G01770	9.0435	9.24985	5.06505	5.35574	6.50353	7.4206	3.87987	3.54032	AT1G01770.1	1899	159	319	Y	propionyl-CoA carboxylase;(source:Araport11)
AT1G01780	8.11252	5.51608	7.82921	7.96898	3.49842	5.09733	3.10682	3.16307	AT1G01780.1	618	158	163	Y	Encodes a member of the Arabidopsis LIM proteins: a family of actin bundlers with distinct expression patterns. WLIM1, WLIM2a, and WLIM2b are widely expressed, whereas PLIM2a, PLIM2b, and PLIM2c are predominantly expressed in pollen. Regulates actin cytoskeleton organization. The mRNA is cell-to-cell mobile.	PLIM2b
AT1G01790	62.2336	75.4016	21.5893	18.4594	73.4788	67.1385	32.2822	34.4736	AT1G01790.1	3582	345	332	Y	Encodes a member of the cation/proton antiporters-2 antiporter superfamily, the K efflux antiporter KEA1 that is localized to the chloroplast envelope.	KEA1
AT1G01800	59.2676	61.5764	80.0814	78.3889	42.6026	43.2428	76.9756	85.467	AT1G01800.1	888	150	198	Y	NAD(P)-binding Rossmann-fold superfamily protein;(source:Araport11)
AT1G01810	0	0	0.978977	1.19057	0	0.542952	0.576457	0.606456	AT1G01810.1	483	35	135	Y	hypothetical protein;(source:Araport11)
AT1G01820	37.3747	38.6975	45.8432	44.1238	11.8667	17.1374	31.0954	27.3006	AT1G01820.1	708	342	212	Y	member of the peroxin11 (PEX11) gene family, integral to peroxisome membrane, controls peroxisome proliferation.	PEX11C
AT1G01830	6.26026	7.68543	12.1065	12.162	7.37015	8.52211	17.9464	12.4689	AT1G01830.2	1725	526	266	Y	ARM repeat superfamily protein;(source:Araport11)
AT1G01840	3.55455	5.01526	2.07388	2.71915	5.40685	5.9307	2.40418	3.73373	AT1G01840.1	459	113	250	Y	AP2-like ethylene-responsive transcription factor SNZ;(source:Araport11)
AT1G01860	8.74029	11.4714	5.35443	5.73314	10.2037	10.1355	4.93494	4.54279	AT1G01860.1	1032	35	306	Y	dimethyladenosine transferase	PFC1
AT1G01880	0.544787	0.250845	0	0	0.825404	0.126204	0.0893276	0.375905	AT1G01880.1	1800	229	78	Y	Encodes one of two GEN1 homologs in Arabidopsis. It is a member of the class IV Rad2/XPG family of nucleases that processes Holliday junctions in a manner analogous to the HJ resolvases of phages, archaea, and bacteria.	GEN1
AT1G01900	1.84126	4.01416	0.653903	0.708256	2.03836	1.76798	1.26342	0.949405	AT1G01900.1	2325	163	119	Y	Encodes AtSBT1.1, a subtilisin-like serine protease. Cleaves the phytosulfokine AtPSK4, a growth promoting peptide.	SBTI1.1
AT1G01910	23.3813	26.2742	29.9371	30.6664	22.6927	21.2014	25.8319	24.8223	AT1G01910.1	1062	94	232	Y	P-loop containing nucleoside triphosphate hydrolases superfamily protein;(source:Araport11)	GET3a
AT1G01920	8.18989	7.5061	3.46998	2.3867	5.26164	4.63771	2.16048	2.37863	AT1G01920.1	1719	17	137	Y	SET domain-containing protein;(source:Araport11)
AT1G01930	4.56941	3.92436	5.57829	6.61436	5.38045	6.53914	6.44995	6.36151	AT1G01930.1	1743	86	272	Y	zinc finger protein-like protein;(source:Araport11)
AT1G01940	7.61516	7.11136	9.35461	5.87292	5.61861	5.45769	5.90178	4.2898	AT1G01940.1	483	196	198	Y	Cyclophilin-like peptidyl-prolyl cis-trans isomerase family protein;(source:Araport11)
AT1G01950	5.15274	6.56775	3.65836	4.06771	7.45647	7.01444	6.92413	8.74136	AT1G01950.3	2748	94	216	Y	Encodes a member of the armadillo/beta-catenin repeat kinesin motor family. Mutants have twisted roots due to abnormal cell file rotation; the phenotype is dependent on microtubules.	ARK2
AT1G01960	16.9291	16.7678	13.389	14.2809	12.9211	14.1363	14.9924	15.7727	AT1G01960.1	5253	330	242	Y	Encodes one of the functionally redundant ARF guanine-nucleotide exchange factors (ARF-GEFs). Functions as regulators of post-Golgi trafficking.	EDA10
AT1G01970	27.8271	24.5411	13.3961	12.4459	24.4653	19.9563	12.4925	9.9004	AT1G01970.1	1230	297	183	Y	Tetratricopeptide repeat (TPR)-like superfamily protein;(source:Araport11)
AT1G01980	0	0.10937	0	0	0	0	0	0	AT1G01980.1	1626	41	266	Y	Encodes an oligogalacturonide oxidase that inactivates the elicitor-active oligogalacturonides (OGs).	AtBBE1
AT1G01990	11.6806	10.478	10.4893	11.5332	9.44681	10.1009	9.32817	10.4144	AT1G01990.1	738	201	544	Y	hypothetical protein;(source:Araport11)
AT1G02000	4.34798	3.89817	3.26576	2.93216	5.78413	7.00436	4.41688	4.31483	AT1G02000.1	1305	536	247	Y	UDP-D-glucuronate 4-epimerase The mRNA is cell-to-cell mobile.	GAE2
AT1G02010	4.98862	5.01567	3.23095	4.64579	3.964	4.23737	2.71946	2.82566	AT1G02010.1	2022	433	348	Y	member of KEULE Gene Family	SEC1A
AT1G02020	10.7016	12.3208	8.5131	8.7254	9.27184	8.03136	8.41068	7.58433	AT1G02020.1	1929	279	220	Y	nitroreductase family protein;(source:Araport11)
AT1G02030	0.0977531	0	0	0	0	0	0.044078	0	AT1G02030.1	804	1070	261	Y	C2H2-like zinc finger protein;(source:Araport11)
AT1G02040	0	0	0	0	0	0	0	0	AT1G02040.1	975		198	Y	C2H2-type zinc finger family protein;(source:Araport11)
AT1G02050	1.82954	4.5989	2.3523	0.820352	1.06656	1.38136	0.611082	1.6715	AT1G02050.1	1188	305	47	Y	Chalcone and stilbene synthase family protein;(source:Araport11)	LAP6
AT1G02060	1.96978	3.04054	1.43657	0.87353	1.60668	1.47396	0.972787	1.82434	AT1G02060.1	2133	92		Y	Tetratricopeptide repeat (TPR)-like superfamily protein;(source:Araport11)
AT1G02065	0	0.185233	0	0	0	0	0	0	AT1G02065.1	1002	416	294	Y	Encodes an SBP-box gene, a member of the SPL gene family. Mutants are affected in micro- and megasporogenesis, trichome formation on sepals, and stamen filament elongation.	SPL8
AT1G02067	0	0.952308	0	0	0	0	0	0	AT1G02067.1	222			Y	hypothetical protein;(source:Araport11)
AT1G02070	0	0	0	0	0	0	0	0	AT1G02070.1	396	143	250	Y	zinc ion-binding protein;(source:Araport11)
AT1G02080	12.6296	17.2139	14.366	14.9268	15.9411	15.2896	19.1972	17.7414	AT1G02080.1	7296		165	Y	Acts as scaffold protein in the CCR4-NOT complex, by interacting with various NOT proteins and CAF1.
AT1G02090	19.7629	15.3598	24.5272	19.674	19.3236	20.1875	26.9644	22.0637	AT1G02090.1	783	240	202	Y	encodes a phosphoprotein that is a subunit of the COP9 signalosome. Mutants exhibit constitutive photomorphogenic phenotype.	FUS5
AT1G02100	20.3231	23.1207	26.6563	28.3897	14.2575	18.3913	19.8082	24.1763	AT1G02100.3	999	53	283	Y	Leucine carboxyl methyltransferase;(source:Araport11)	SBI1
AT1G02110	8.97405	8.03988	1.8878	1.59587	8.68477	7.27789	2.96879	2.35316	AT1G02110.1	2112	108	94	Y	bZIP domain class transcription factor (DUF630 and DUF632);(source:Araport11)
AT1G02120	39.9448	36.0384	58.03	67.1221	29.5696	31.0848	59.0902	65.6189	AT1G02120.1	1797	72	281	Y	Encodes VAD1 (Vascular Associated Death1), a regulator of cell death and defense responses in vascular tissues. VAD1 is a putative membrane associated protein and contains a GRAM domain. vad1 is a lesion mimic mutant that exhibits light conditional appearance of propagative HR (hypersensitive response)-like lesions along the vascular system. The mRNA is cell-to-cell mobile.	VAD1
AT1G02130	26.5109	28.8549	39.4506	42.8994	26.4612	31.1427	32.9797	28.2741	AT1G02130.1	612	131	367	Y	Belongs to the Rab1 GTPase subfamily. This small GTP-binding protein is required in ER to Golgi transportation.	RA-5
AT1G02140	74.7753	66.5647	106.911	95.6253	74.3131	86.9149	93.0311	99.6829	AT1G02140.1	453	55	367	Y	Encodes a homologue of the exon junction complex (EJC) component MAGO that participates in intron-mediated enhancement of gene expression.	MAGO
AT1G02145	13.0518	13.7322	15.3863	14.3862	9.34072	10.1758	14.1018	9.99013	AT1G02145.3	1494	27	134	Y	homolog of asparagine-linked glycosylation 12;(source:Araport11)	ALG12
AT1G02150	57.3169	43.9597	28.6418	23.1779	43.1095	48.9989	25.0127	30.1665	AT1G02150.1	1575	157	247	Y	Tetratricopeptide repeat (TPR)-like superfamily protein;(source:Araport11)
AT1G02160	17.2391	16.9056	12.3585	17.0791	9.84859	9.65816	11.5773	16.3557	AT1G02160.2	276	55	238	Y	Cox19 family protein (CHCH motif);(source:Araport11)
AT1G02170	19.7772	21.5638	38.9173	44.2702	15.5148	15.0274	38.5247	34.4569	AT1G02170.1	1104	219	128	Y	Encodes a type I metacaspase. Two Arabidopsis metacaspases, AT1G02170 (MC1) and AT4G25110 (MC2) antagonistically control programmed cell death in Arabidopsis. MC1 is a positive regulator of cell death and requires conserved caspase-like putative catalytic residues for its function. MC2 negatively regulates cell death. This function is independent of the putative catalytic residues. A third type I…	MC1
AT1G02180	5.31944	4.12736	4.39124	4.74307	3.24855	5.47973	2.04136	3.11401	AT1G02180.1	681	144	97	Y	ferredoxin-like protein;(source:Araport11)
AT1G02190	0.190162	0.0963154	0	0	0.704278	0.524957	0.0428732	0.135313	AT1G02190.1	1884	80	231	Y	Fatty acid hydroxylase superfamily;(source:Araport11)	CER1-L1
AT1G02205	81.9364	33.7012	0.670096	0.0470151	42.396	31.0036	15.4796	12.6449	AT1G02205.3	1893	70	104	Y	Expression of the CER1 gene associated with production of stem epicuticular wax and pollen fertility. Biochemical studies showed that cer1 mutants are blocked in the conversion of stem wax C30 aldehydes to C29 alkanes, and they also lack the secondary alcohols and ketones. These suggested the CER1 protein is an aldehyde decarbonylase, but the exact molecular function of this protein remains to be…	CER1
AT1G02210	0	0	0	0	0	0	0	0	AT1G02210.1	264			Y	NAC (No Apical Meristem) domain transcriptional regulator superfamily protein;(source:Araport11)
AT1G02220	1.37823	1.13019	28.7471	27.3816	2.24835	3.12181	18.2886	22.1047	AT1G02220.1	1185	153	252	Y	NAC domain containing protein 3;(source:Araport11)	NAC003
AT1G02230	0.726682	0.736115	4.60015	2.23325	0.269131	0.740699	4.0631	3.51616	AT1G02230.1	1080	147	209	Y	NAC domain containing protein 4;(source:Araport11)	NAC004
AT1G02250	0	0	0	0	0	0.0751161	0.239254	0	AT1G02250.1	1089		91	Y	Encodes a member of the NAC family of transcription factors. ANAC005 contains sequences specifying both nuclear and plasma membrane targeting. Overexpression results in increased xylem differentiation suggesting ANAC005 promotes xylem formation.	NAC005
AT1G02260	17.3218	17.9726	10.5601	11.433	2.14101	1.57132	7.43146	5.38499	AT1G02260.1	1509	416	557	Y	Divalent ion symporter;(source:Araport11)
AT1G02270	17.6623	15.153	40.4222	29.3723	14.629	11.3794	29.9061	28.9545	AT1G02270.1	1455	99	183	Y	Calcium-binding endonuclease/exonuclease/phosphatase family;(source:Araport11)
AT1G02280	37.9069	33.0005	10.4439	11.8473	60.0083	56.0005	15.426	17.8599	AT1G02280.1	894	78	242	Y	Encodes a GTP-binding GTP-ase. Component of the chloroplast protein import machinery. Required for import of POR B into plastids. Toc33 phosphorylation may not play an important role in vivo.	TOC33
AT1G02290	4.84257	6.70011	3.49724	4.39978	3.06203	2.65861	2.76941	1.84897	AT1G02290.1	1332	250	185	Y	hypothetical protein;(source:Araport11)
AT1G02300	17.1781	16.318	46.3589	50.847	5.08169	5.38845	8.67786	12.9841	AT1G02300.1	1140	181	143	Y	Encodes a capase involved in stress induced cell death.	AtcathB1
AT1G02305	47.2437	52.1394	105.94	76.5976	30.1459	32.7585	94.6417	93.4451	AT1G02305.1	1089	128	190	Y	Encodes a capase involved in stress induced cell death.	AtcathB2
AT1G02310	0.600584	0.228143	2.6828	1.60802	0	0	0.609323	0.712259	AT1G02310.1	1236	44	110	Y	Glycosyl hydrolase superfamily protein;(source:Araport11)	MAN1
AT1G02320	0	0	0	0	0	0	0	0	AT1G02320.1	147			Y	hypothetical protein;(source:Araport11)
AT1G02330	11.0212	11.4301	13.5749	18.4097	10.3664	10.6245	14.1988	11.8672	AT1G02330.1	840	97	256	Y	Encodes a nuclear coiled-coil domain-containing protein that interacts with and negatively regulates COP1's E3 ubiquitin ligase activity, and represses COP1 mediated HY5 degradation in cell-free extracts.	CSU2
AT1G02335	3.16217	6.72676	0.860972	1.07978	4.9773	3.67082	1.23574	1.70007	AT1G02335.1	660	105	225	Y	Encodes a plasodesmata-located protein involved in regulating primary root growth by controlling phloem-mediated allocation of resources between the primary and lateral root meristems.	GL22
AT1G02340	0.225057	0.0759929	0	0	0.625135	2.0391	0.744193	0.0711747	AT1G02340.1	879	195	317	Y	Encodes a light-inducible, nuclear bHLH protein involved in phytochrome signaling. Mutants exhibit a long-hypocotyl phenotype only under far-red light but not under red light and are defective in other phytochrome A-related responses. Mutants also show blue light response defects. HFR1 interacts with COP1, co-localizes to the nuclear specks and is ubiquinated by COP1.	HFR1
AT1G02350	4.93388	2.99876	5.0376	2.06766	2.28412	1.88589	1.33485	0.468104	AT1G02350.1	423			Y	protoporphyrinogen oxidase-like protein;(source:Araport11)
AT1G02360	2.42678	3.12013	9.81589	10.2569	1.03705	1.58563	16.4139	10.538	AT1G02360.1	819	44	255	Y	Chitinase family protein;(source:Araport11)
AT1G02370	1.15596	2.66128	1.71674	1.81051	1.80004	2.23155	1.42155	1.49553	AT1G02370.1	1614	143	229	Y	Tetratricopeptide repeat (TPR)-like superfamily protein;(source:Araport11)
AT1G02380	1.90162	0	2.427	2.58262	10.4174	12.1144	2.21511	2.33039	AT1G02380.1	696	359	262	Y	transmembrane protein;(source:Araport11)
AT1G02390	0.553455	0.254836	2.72271	3.18624	6.7083	11.5818	18.3313	11.5521	AT1G02390.1	1593	271	210	Y	putative sn-glycerol-3-phosphate 2-O-acyltransferase	GPAT2
AT1G02400	0.516591	0.897082	2.41121	2.19927	1.29826	0.940279	5.52394	2.8707	AT1G02400.1	990	164	260	Y	Encodes a gibberellin 2-oxidase that acts on C19 gibberellins but not C20 gibberellins.	GA2OX6
AT1G02405	0.830383	0.280388	0.282614	1.15998	0.896985	0.82289	0.873669	0.656525	AT1G02405.1	405	130	219	Y	proline-rich family protein;(source:Araport11)
AT1G02410	11.023	11.6624	23.4266	27.6789	14.7422	15.4664	19.7344	23.0854	AT1G02410.1	864	213	201	Y	Encodes a member of the cytochrome c oxidase 11 protein family. It is an integral mitochondrial protein and likely plays an important role as a mitochondrial chaperone in COX complex assembly, affecting plant growth and pollen germination.	COX11
AT1G02420	2.40283	3.68581	2.24306	1.8541	1.9705	2.21592	1.73354	1.82376	AT1G02420.1	1476	44		Y	Pentatricopeptide repeat (PPR) superfamily protein;(source:Araport11)
AT1G02430	3.23403	3.27602	4.62283	8.13181	0.698685	0.824104	2.62487	4.70474	AT1G02430.1	573	270	125	Y	A member of ARF GTPase family. A thaliana has 21 members of this family, known to be essential for vesicle coating and uncoating and functions in GTP-binding. Gene encoding ADP-ribosylation factor and similar to other ARFs and ARF-like proteins.	ARFD1B
AT1G02440	0.160788	0	0.656674	3.14451	0.297745	0	2.61004	3.35607	AT1G02440.1	573	76		Y	A member of ARF GTPase family. A thaliana has 21 members of this family, known to be essential for vesicle coating and uncoating and functions in GTP-binding. Gene encoding ADP-ribosylation factor and similar to other ARFs and ARF-like proteins.	ARFD1A
AT1G02450	5.35995	2.37542	16.4179	16.0667	0	2.13412	23.8665	15.7326	AT1G02450.1	429	59	135	Y	NIMIN1 modulates PR gene expression according the following model: NPR1 forms a ternary complex with NIMIN1 and TGA factors upon SAR induction that binds to a positive regulatory cis-element of the PR-1 promoter, termed LS7. This leads to PR-1 gene induction. NIMIN1 decreases transcriptional activation, possibly through its EAR motif, which results in fine-tuning of PR-1 gene expression.	NIMIN1
AT1G02460	0.602317	0.86436	2.40867	3.03834	0.41826	0.0852689	1.44849	0.857177	AT1G02460.1	1476	169	434	Y	Pectin lyase-like superfamily protein;(source:Araport11)
AT1G02470	1.2325	0.971054	22.0921	17.217	0.633977	1.39586	17.4134	18.8393	AT1G02470.2	603	125	34	Y	Polyketide cyclase/dehydrase and lipid transport superfamily protein;(source:Araport11)
AT1G02475	90.4826	91.4634	92.7755	83.9972	49.6817	44.9278	88.4999	81.6715	AT1G02475.1	660	91	340	Y	Polyketide cyclase/dehydrase and lipid transport superfamily protein;(source:Araport11)
AT1G02490	1.05052	0	0	0	0	0	0	0	AT1G02490.1	117	49	132	Y	hypothetical protein;(source:Araport11)
AT1G02500	121.246	175.794	337.556	292.597	129.008	130.826	242.534	244.848	AT1G02500.1	1182	289	277	Y	encodes a S-adenosylmethionine synthetase. SAM1 is regulated by protein S-nitrosylation. The covalent binding of nitric oxide (NO) to the Cys114 residue inhibits the enzyme activity.	SAM1
AT1G02510	0	0	0	0	0	0	0	0	AT1G02510.1	855	42	189	Y	Encodes AtTPK4, a member of the Arabidopsis thaliana K+ channel family of AtTPK/KCO proteins. AtTPK4 is targeted to the plasma membrane. In contrast other members of the AtTPK proteins are located in tonoplast. AtTPK4 forms a voltage-independent K+ channel that is blocked by extracellular calcium ions. May form homomeric ion channels in vivo.	TPK4
AT1G02520	0.0968459	0.0735774	0.346087	0.293119	0	0	0.305683	0.275649	AT1G02520.1	3837	149	324	Y	Encodes an ATP-binding cassette (ABC) transporter. Expressed in the vascular tissue of primary stem. The mRNA is cell-to-cell mobile.	ABCB11
AT1G02530	0.025365	0.154166	0	0	0.0469704	0.0430904	0	0	AT1G02530.1	3822	157	135	Y	P-glycoprotein 12;(source:Araport11)	ABCB12
AT1G02540	0	0	0	0	0	0	0	0	AT1G02540.1	873			Y	hypothetical protein;(source:Araport11)
AT1G02550	0	0	0.730764	0	0	0	0.51636	0	AT1G02550.1	729			Y	Plant invertase/pectin methylesterase inhibitor superfamily protein;(source:Araport11)
AT1G02560	244.475	222.562	218.061	192.849	155.412	135.503	213.537	206.442	AT1G02560.1	897	260	322	Y	One of several nuclear-encoded ClpPs (caseinolytic protease). Contains a highly conserved catalytic triad of Ser-type proteases (Ser-His-Asp). The name reflects nomenclature described in Adam et. al (2001). The mRNA is cell-to-cell mobile.	CLPP5
AT1G02570	0	0	0	0	0	0	0	0	AT1G02570.1	837	144	29	Y	transmembrane protein;(source:Araport11)
AT1G02575	0	0	0	0	0	0	0	0	AT1G02575.1	831	142	74	Y	transmembrane protein;(source:Araport11)
AT1G02580	0	0	1.54743	0.830245	0	0	0.964784	0.803535	AT1G02580.1	2070	63	208	Y	Encodes the imprinted gene MEA that belongs to Polycomb Repressive Complex 2 (PRC2) and has a SET domain for methyltransferase activity and is involved in the stable transcriptional silencing of target genes. It negatively regulates seed development in the absence of fertilization. Mutations in this locus result in embryo lethality. MEA is imprinted in the endosperm. The maternal allele is expres…	MEA
AT1G02590	0	0	0	0	0	0	0	0	AT1G02590.1	270			Y	Aldehyde oxidase/xanthine dehydrogenase, molybdopterin binding protein;(source:Araport11)
AT1G02610	0.83407	0.751021	12.5848	14.9309	18.62	23.4581	11.7842	20.7504	AT1G02610.1	666	298	162	Y	RING/FYVE/PHD zinc finger superfamily protein;(source:Araport11)
AT1G02620	0	0.152865	0.154079	0.281071	0.908196	1.08954	0	0.0715864	AT1G02620.1	369		1014	Y	Ras-related small GTP-binding family protein;(source:Araport11)
AT1G02630	0	0	0	0	0	0.0994245	0	0	AT1G02630.1	1170	216	397	Y	Nucleoside transporter family protein;(source:Araport11)
AT1G02640	1.12894	1.56291	0.115267	0.665858	3.83267	6.10518	0.305431	0.321326	AT1G02640.1	2307	275	191	Y	encodes a protein similar to a beta-xylosidase located in the extracellular matrix. This is a member of glycosyl hydrolase family 3 and has six other closely related members.	BXL2
AT1G02650	0.572102	0.115906	0.116826	0	1.90694	1.94379	0.515935	0.977013	AT1G02650.1	1542	146	136	Y	Tetratricopeptide repeat (TPR)-like superfamily protein;(source:Araport11)
AT1G02660	2.4968	2.71518	3.14912	3.41943	10.6069	10.3857	8.41065	12.8545	AT1G02660.1	2142	339	361	Y	PLIP2 is a glycerolipid A1 lipase with substrate preference for monogalactosyldiacylglycerol. Expression is induced by ABA.	PLIP2
AT1G02670	0.869193	0.929392	0.345126	0.4497	0.0447099	0.12305	0.0870954	0.503954	AT1G02670.1	2037	124		Y	P-loop containing nucleoside triphosphate hydrolases superfamily protein;(source:Araport11)
AT1G02680	6.67297	7.8085	13.1566	11.7859	7.13717	6.35215	7.98921	9.27821	AT1G02680.1	381	135	391	Y	Encodes a TBP-Associated Factor (TAF) that functions together with PRC2 in transcriptional regulation during seed development.	TAF13
AT1G02690	1.29095	2.12502	0.494282	1.10204	1.14547	1.32499	0.921663	0.459297	AT1G02690.2	1620	137	183	Y	Putative importin alpha isoform. When overexpressed can rescue the impa-4 decreased transformation susceptibility phenotype.	IMPA-6
AT1G02700	2.38562	2.80636	1.65004	0.645001	1.28254	0.653665	0.347001	0.219035	AT1G02700.1	744	364	248	Y	GATA transcription factor-like protein;(source:Araport11)
AT1G02705	11.023	12.9031	1.25053	4.10621	5.67008	6.65818	3.53452	3.25365	AT1G02705.1	426			Y	hypothetical protein;(source:Araport11)
AT1G02710	12.1923	18.5258	7.3227	5.34324	7.9685	5.78729	5.82103	3.74242	AT1G02710.1	291			Y	glycine-rich protein;(source:Araport11)
AT1G02720	6.64591	7.05794	2.68142	2.7452	3.52331	3.05017	2.1267	1.57633	AT1G02720.1	1086	433	428	Y	Encodes a protein with putative galacturonosyltransferase activity.	GATL5
AT1G02730	2.12691	3.12405	0.271453	0.222834	1.30465	1.49046	0.599405	0.227016	AT1G02730.1	3546	184	195	Y	Encodes a gene similar to cellulose synthase. Knock-out mutant has reduced growth, reduced xylan level and reduced xylan synthase activity in stems.It's expression is cell cycle dependent and it appears to function in cell plate formation.	CSLD5
AT1G02740	4.93104	3.78004	11.5662	6.95031	4.07203	3.79226	8.29292	9.3567	AT1G02740.1	984	178	404	Y	MRG family protein;(source:Araport11)	MRG2
AT1G02750	7.56856	8.52933	18.3532	23.1717	13.8401	11.0897	22.0122	15.259	AT1G02750.1	666	184	253	Y	Drought-responsive family protein;(source:Araport11)
AT1G02770	0	0.0857309	0.60488	0.236448	0.0783602	0	0.534263	0.240886	AT1G02770.1	951	84	198	Y	hypothetical protein;(source:Araport11)
AT1G02780	230.157	168.139	294.08	275.242	335.245	326.414	281.471	316.831	AT1G02780.1	645	143	321	Y	Ribosomal protein L19e family protein;(source:Araport11)	emb2386
AT1G02790	0	0.313482	0.505553	0	0	0	0	0	AT1G02790.1	1269	99	318	Y	encodes a exopolygalacturonase.	PGA4
AT1G02800	0.0572416	0	0	0	0.158999	0.194486	0	0	AT1G02800.1	1506	128	189	Y	Encodes a protein with similarity to endo-1,4-b-glucanases and is a member of Glycoside Hydrolase Family 9. CEL2 is induced by nemotodes and is expressed in syncitia induced by Heterodera schachtii.May be involved in the development and function of syncitia.	CEL2
AT1G02810	0.244727	0.198323	0	0	0.22659	0	0	0	AT1G02810.1	1740	223	169	Y	Plant invertase/pectin methylesterase inhibitor superfamily;(source:Araport11)
AT1G02813	0	0	0.326826	0	0	0	0	0	AT1G02813.1	450	95	107	Y	pectinesterase (Protein of unknown function, DUF538);(source:Araport11)
AT1G02816	9.96615	9.43569	12.9025	11.2224	11.5194	11.8404	18.3866	15.6973	AT1G02816.1	501	184	917	Y	pectinesterase (Protein of unknown function, DUF538);(source:Araport11)
AT1G02820	1.02305	1.94313	48.311	40.4917	136.757	156.418	76.3463	92.3309	AT1G02820.1	276	263	277	Y	Late embryogenesis abundant 3 (LEA3) family protein;(source:Araport11)	LEA3
AT1G02830	0	0	0	0	0	0	0	0	AT1G02830.1	384		61	Y	Ribosomal L22e protein family;(source:Araport11)
AT1G02840	47.051	46.965	49.8663	49.519	36.2398	39.0891	36.9727	48.0336	AT1G02840.1	912	195	410	Y	SR34/SR1 is a plant homologue of the human general/alternative splicing factor SF2/ASF. Barta et al (2010) have proposed a nomenclature for Serine/Arginine-Rich Protein Splicing Factors (SR proteins): Plant Cell. 2010, 22:2926.	SR34
AT1G02850	2.25594	2.40241	12.2255	12.8209	0.428462	1.47401	32.0818	29.3061	AT1G02850.4	1566	64	174	Y	beta glucosidase 11;(source:Araport11)	BGLU11
AT1G02860	3.64577	4.32023	2.03679	2.56243	6.94224	7.65422	4.52853	2.87157	AT1G02860.1	1008	330	179	Y	Encodes a ubiquitin E3 ligase with RING and SPX domains that is involved in mediating immune responses and mediates degradation of PHT1s at plasma membranes. Targeted by MIR827. Ubiquitinates PHT1;3, PHT1;2, PHT1;1/AtPT1 and PHT1;4/AtPT2.	NLA
AT1G02870	10.2257	7.23844	7.54749	10.7851	14.1448	12.4531	9.77731	11.2212	AT1G02870.1	582	78	187	Y	nucleolar-like protein;(source:Araport11)
AT1G02880	10.8925	13.4765	15.8757	15.7192	9.23838	7.76898	16.2718	15.3042	AT1G02880.3	804	140	311	Y	Encodes a thiamine pyrophosphokinase capable of producing thiamine pyrophosphate from free thiamine.	TPK1
AT1G02890	19.475	22.3998	17.0654	19.4223	19.8577	18.7618	20.92	21.3772	AT1G02890.1	3741	204	288	Y	AAA-type ATPase family protein;(source:Araport11)
AT1G02900	0.122191	0.618889	0.623802	1.36553	0.56568	0.934113	0.881561	0.811508	AT1G02900.1	363	119	372	Y	Member of a diversely expressed predicted peptide family showing sequence similarity to tobacco Rapid Alkalinization Factor (RALF), and is believed to play an essential role in the physiology of Arabidopsis. Consists of a single exon and is characterized by a conserved C-terminal motif and N-terminal signal peptide. Mediates Ca2+-dependent signaling.	RALF1
AT1G02910	48.1524	44.1844	38.2103	39.1932	34.9457	31.8963	27.9325	32.4156	AT1G02910.1	1362	91	181	Y	Mutants defective in this gene were shown to have a reduced PSII content (overall reduction in the levels of several PSII subunits) and a disrupted grana stack structure. The N-terminal half of the protein contains two tetratricopeptide repeat (TPR) motifs that are arranged tandemly, each consisting of a 34-residue degenerate consensus sequence. The N-terminal sequence is rich in positive and hyd…	LPA1
AT1G02920	7.4844	2.44004	332.636	442.959	8.36348	7.23418	278.363	242.572	AT1G02920.1	630	275	308	Y	Encodes glutathione transferase belonging to the phi class of GSTs. Naming convention according to Wagner et al. (2002).	GSTF7
AT1G02930	11.5262	4.54554	857.034	971.802	6.43578	4.25996	676.996	541.767	AT1G02930.1	627	284	275	Y	Encodes glutathione transferase belonging to the phi class of GSTs. Naming convention according to Wagner et al. (2002).	GSTF6
AT1G02940	0	0	0.257045	0	0	0	0	0.238852	AT1G02940.1	771		58	Y	Encodes glutathione transferase belonging to the phi class of GSTs. Naming convention according to Wagner et al. (2002).	GSTF5
AT1G02950	1.72008	4.4141	2.6929	3.84449	4.0346	4.09094	3.51607	0.761569	AT1G02950.2	738	32	140	Y	Encodes glutathione transferase belonging to the phi class of GSTs. Naming convention according to Wagner et al. (2002).	GSTF4
AT1G02960	11.7596	11.8521	10.3695	11.0621	4.0143	5.59972	4.76693	6.59275	AT1G02960.2	1416	146	195	Y	kinetochore protein;(source:Araport11)
AT1G02965	0	0	0	0	0	0	0	0	AT1G02965.1	489			Y	hypothetical protein;(source:Araport11)
AT1G02970	1.98031	3.00903	0.168496	0.30737	0.356524	0.0934496	0.0992162	0.0521898	AT1G02970.1	1503	102	292	Y	Protein kinase that negatively regulates the entry into mitosis.	WEE1
AT1G02980	0	0	0	0	0	0	0	0	AT1G02980.1	2229	93	122	Y	encodes an Arabidopsis cullin	CUL2
AT1G02990	4.69451	5.16582	5.83943	6.3692	4.87614	5.18179	9.49877	7.34786	AT1G02990.3	3837	214	328	Y	hypothetical protein;(source:Araport11)
AT1G03000	9.05752	10.8112	8.21321	7.31432	10.1163	9.46896	6.51178	8.14267	AT1G03000.1	2826	207	262	Y	Encodes an apparent ATPase similar to yeast and human protein required for peroxisomal biogenesis. May facilitate recycling of PEX5, the peroxisomal matrix protein receptor, and thereby promote peroxisomal matrix protein import.	PEX6
AT1G03010	0.457135	0.210486	0.254589	0.270913	0.615647	1.62378	0.3373	0.118284	AT1G03010.1	1905	290	316	Y	Phototropic-responsive NPH3 family protein;(source:Araport11)
AT1G03020	2.63592	2.98428	0.316628	1.15519	3.58908	3.95113	3.21612	2.20663	AT1G03020.1	309	76	288	Y	Encodes a member of the CC-type glutaredoxin (ROXY) family that has been shown to interact with the transcription factor TGA2.	GRXS1
AT1G03030	12.6682	14.7177	20.9729	14.3304	6.29542	8.26792	15.8781	18.7415	AT1G03030.1	906	256	296	Y	P-loop containing nucleoside triphosphate hydrolases superfamily protein;(source:Araport11)
AT1G03040	24.0811	21.9745	31.9026	31.8786	14.1273	14.1999	23.751	24.4835	AT1G03040.1	909	232	432	Y	basic helix-loop-helix (bHLH) DNA-binding superfamily protein;(source:Araport11)
AT1G03050	0.140889	0.0951451	0.911054	0.349884	0.608755	0.598359	0.847044	0.579231	AT1G03050.1	1800	241	181	Y	Phosphatidylinositol binding clathrin assembly protein 5A/B are recent paralogs with overlapping functions in recycling ANXUR proteins to the pollen tube membrane.	PICALM5A
AT1G03055	3.6464	3.25918	5.6941	5.09372	13.5047	13.1179	9.09149	10.7856	AT1G03055.1	795	94	84	Y	Encodes the ortholog of rice D27. It is plastid-localized and is required for the inhibition of secondary bud outgrowth and operates on a nonmobile precursor upstream of MAX1 in the SL biosynthesis pathway.	D27
AT1G03060	6.27734	7.03212	7.20105	7.86623	5.29075	5.90443	12.2628	9.49401	AT1G03060.1	10806		498	Y	Encodes a WD/BEACH domain protein involved in cell morphogenesis and ribonucleoprotein particle formation. It interacts with the P-body core component DCP2, associates to mRNA processing bodies (P-bodies), and regulates their assembly upon salt stress.	SPI
AT1G03070	0.184367	1.12056	0.188243	0.772634	0.256055	0.0783012	0.083133	0.437297	AT1G03070.1	744	202	186	Y	Bax inhibitor-1 family protein;(source:Araport11)	LFG4
AT1G03080	11.7819	13.6952	9.95369	8.99787	9.54114	10.6719	19.0407	13.272	AT1G03080.1	5202	601	202	Y	kinase interacting (KIP1-like) family protein;(source:Araport11)	NET1D
AT1G03090	9.55572	10.4896	6.37484	4.5736	7.26134	8.14904	4.87528	4.80391	AT1G03090.2	2205	171	365	Y	MCCA is the biotinylated subunit of the dimer MCCase, which is involved in leucine degradation. Both subunits are nuclear coded and the active enzyme is located in the mitochondrion.	MCCA
AT1G03100	1.55583	1.12573	1.13467	1.5524	0.445877	1.06981	0.70154	0.773194	AT1G03100.1	2382	294	141	Y	Pentatricopeptide repeat (PPR) superfamily protein;(source:Araport11)
AT1G03103	0	0	0.166477	0	0	0	0	0	AT1G03103.1	516	22	102	Y	Bifunctional inhibitor/lipid-transfer protein/seed storage 2S albumin superfamily protein;(source:Araport11)
AT1G03106	0	0	1.14074	0.208095	0	0	0	0	AT1G03106.1	198	395	341	Y	hypothetical protein;(source:Araport11)
AT1G03110	4.89665	3.48556	0.878307	1.29409	5.33023	4.04684	2.86437	2.00896	AT1G03110.1	1284	113	180	Y	Encodes a gene involved in the modification of nucleosides in tRNA. Mutants have no 7-methylguanosine.	TRM82
AT1G03120	0.165901	0.168054	0.169388	0	0	0.281835	1.04729	0.157399	AT1G03120.1	549	80		Y	responsive to abscisic acid 28;(source:Araport11)	RAB28
AT1G03130	734.499	899.276	808.229	825.422	1518.1	1579.61	865.269	1034.67	AT1G03130.1	615	120	221	Y	Encodes a protein predicted by sequence similarity with spinach PsaD to be photosystem I reaction center subunit II (PsaD2)	PSAD-2
AT1G03140	17.2015	26.9541	29.9123	39.7982	25.321	30.3637	27.7533	28.7513	AT1G03140.1	1263	80	210	Y	PRP18a is one of two paralogs (the other being PRP18b) which are highly similar to the step II splicing factors in yeast. Loss of function mutations show defects in alternative splicing, mostly intron retention events.	PRP18a
AT1G03150	11.8669	18.1621	27.2619	35.917	18.1532	11.8329	16.1691	23.8638	AT1G03150.1	525	47	237	Y	Acyl-CoA N-acyltransferases (NAT) superfamily protein;(source:Araport11)
AT1G03160	39.7529	41.3836	17.3227	16.4942	28.1967	25.5359	15.8765	14.4802	AT1G03160.1	2739	60	141	Y	A new plant-specific member of the dynamin superfamily; defines a new protein class within the dynamin superfamily of membrane remodeling GTPases that regulates organization of the thylakoid network in plants. Targeted to chloroplasts and associated with thylakoid and envelope membranes as punctate structures. Knockout mutants have abnormalities in chloroplast and thylakoid morphology, including …	FZL
AT1G03165	2.74609	5.09986	0.934608	6.39343	8.05151	1.94379	1.65099	0.434228	AT1G03165.1	201	27		Y	hypothetical protein;(source:Araport11)
AT1G03170	0.0451934	0.13734	0.0461435	0.505051	0.167377	0.537426	0.285295	0.385897	AT1G03170.1	723	1429	157	Y	A member of the FAF family proteins encoded by the FANTASTIC FOUR (FAF) genes: AT4G02810 (FAF1), AT1G03170 (FAF2), AT5G19260 (FAF3) and AT3G06020 (FAF4). FAFs have the potential to regulate shoot meristem size in Arabidopsis thaliana. FAFs can repress WUS, which ultimately leads to an arrest of meristem activity in FAF overexpressing lines.	FAF2
AT1G03180	1.52142	0.543943	3.38094	3.3338	1.40867	0.532126	2.09843	2.97182	AT1G03180.1	798	185	183	Y	non-structural protein;(source:Araport11)
AT1G03190	3.69955	4.52154	3.28463	3.8947	2.38287	2.28851	3.62646	3.1666	AT1G03190.1	2277	137	181	Y	UV damage and heat induce a common stress response in plants that leads to tissue death and reduced chloroplast function. The UVH6 product is suggested to be a negative regulator of this response.	UVH6
AT1G03200	0	0.242445	0.24437	0	0.664803	0	1.29505	0.68122	AT1G03200.1	126	236	74	Y	hypothetical protein;(source:Araport11)
AT1G03210	32.5131	33.667	69.5548	71.8999	4.39608	5.96174	51.5678	49.7468	AT1G03210.1	861	44	106	Y	Phenazine biosynthesis PhzC/PhzF protein;(source:Araport11)
AT1G03220	17.162	18.6146	8.00076	7.45168	94.3189	108.136	29.511	23.0887	AT1G03220.1	1302	311	278	Y	Eukaryotic aspartyl protease family protein;(source:Araport11)
AT1G03230	16.0154	14.5841	7.6348	5.14483	13.7435	13.177	8.95774	8.10033	AT1G03230.1	1305	290	275	Y	Eukaryotic aspartyl protease family protein;(source:Araport11)
AT1G03240	0	0	0	0.710641	0	0	0	0	AT1G03240.1	129	222	196	Y	hypothetical protein;(source:Araport11)
AT1G03250	16.3104	13.8573	23.7265	26.0508	14.8581	18.0998	22.3009	19.884	AT1G03250.2	756	217	217	Y	R3H domain protein;(source:Araport11)
AT1G03260	6.07451	4.76154	4.65167	4.71422	6.22695	5.28259	5.21728	3.22466	AT1G03260.1	825	389	229	Y	SNARE associated Golgi protein family;(source:Araport11)
AT1G03270	2.89701	3.29396	0.422559	0.440477	1.09482	1.90833	0.746455	0.729208	AT1G03270.1	1500	76	189	Y	CBS domain protein with a domain protein (DUF21);(source:Araport11)
AT1G03280	18.2058	19.0873	36.1474	28.5213	12.925	12.714	25.5131	26.7401	AT1G03280.1	1440	218	308	Y	Transcription factor TFIIE, alpha subunit;(source:Araport11)
AT1G03290	13.9897	14.1472	52.6897	52.8442	8.78947	8.04321	46.4954	40.4503	AT1G03290.1	1716	134	2536	Y	ELKS/Rab6-interacting/CAST family protein;(source:Araport11)
AT1G03300	2.48826	2.25801	2.223	0.434487	5.08769	5.01968	0.654492	1.86893	AT1G03300.1	2013			Y	Member of the plant-specific DUF724 protein family. Arabidopsis has 10 DUF724 proteins. Loss of function mutant has a WT phenotype	ATDUF1
AT1G03310	42.9483	38.4886	26.7749	16.4284	18.3122	19.1912	17.0102	18.3138	AT1G03310.2	2649	238	189	Y	Encodes a protein with strong similarity to isoamylase (EC:3.2.1.68) however lacks critical residues known to be important for activity. Appears to co localize with ISA1 in the chloroplast isoamylase complex. Mutations in this gene cause the loss of detectable isoamylase activity and the disruption of normal starch structure. It has been postulated that AtISA2 interacts with AtISA1 to form the Is…	DBE1
AT1G03320	0.744304	0.45238	0.303981	0	0.137829	0.126444	0.134246	0.282465	AT1G03320.1	663	38		Y	hypothetical protein;(source:Araport11)
AT1G03325	0	0.838938	0	0.771271	0	2.1104	0	0	AT1G03325.1	126			Y	hypothetical protein;(source:Araport11)
AT1G03330	18.1774	10.2296	32.8572	33.3547	20.1963	23.5603	27.9284	31.298	AT1G03330.1	282	266	227	Y	Small nuclear ribonucleoprotein family protein;(source:Araport11)	LSM2
AT1G03340	2.28507	0.841721	6.15093	8.83456	0.705242	0.529352	2.06073	3.21911	AT1G03340.1	1158	100	249	Y	hypothetical protein;(source:Araport11)
AT1G03350	20.3682	21.3262	23.7091	25.982	18.9116	16.9617	23.0507	18.8914	AT1G03350.1	1413	164	252	Y	BSD domain-containing protein;(source:Araport11)
AT1G03360	4.33157	4.22825	3.29687	1.61356	7.00026	5.15098	4.26143	5.15568	AT1G03360.1	969	136	220	Y	Encodes a core subunit of the RNA exosome required for the processing of rRNA, several snoRNA and the degradation of aberrant transcripts.	RRP4
AT1G03365	6.35057	7.74886	7.40512	6.28378	5.27858	4.38281	6.31282	6.36748	AT1G03365.1	2472	218	202	Y	RING/U-box superfamily protein;(source:Araport11)
AT1G03370	15.6152	13.4575	15.4513	20.5036	7.2414	7.55325	23.8407	21.5491	AT1G03370.1	3063	418	415	Y	C2 calcium/lipid-binding and GRAM domain containing protein;(source:Araport11)
AT1G03380	10.0036	14.5052	18.3901	18.5625	11.5951	11.2942	17.7954	15.1713	AT1G03380.1	2880	388	915	Y	yeast autophagy 18 G-like protein;(source:Araport11)	ATG18G
AT1G03390	0	0	0	0.0701156	0	0.191855	0.067898	0.0714315	AT1G03390.1	1386			Y	HXXXD-type acyl-transferase family protein;(source:Araport11)
AT1G03395	0	0	0	0	0	0	0	0	AT1G03395.1	168	61		Y	hypothetical protein;(source:Araport11)
AT1G03400	50.1038	36.5583	77.1588	84.4099	30.6946	32.6389	93.4271	90.0686	AT1G03400.1	1056	93	236	Y	A single copy gene that encodes a protein with sequence similarity to tomato E8 (ACC oxidase, the last step in ethylene biosynthesis) involved in ethylene synthesis and fruit ripening in tomato. This gene is not induced by ethylene in siliques. The transcript is found in siliques, etiolated seedlings, leaves, stems and flowers.
AT1G03410	16.9591	14.3891	7.59316	9.41754	11.6219	12.5669	8.01964	9.48228	AT1G03410.1	1197	1109	346	Y	2-oxoglutarate (2OG) and Fe(II)-dependent oxygenase superfamily protein;(source:Araport11)	2A6
AT1G03430	22.3853	22.3311	54.837	55.0106	8.59003	13.2305	35.0789	34.5626	AT1G03430.1	474	366	386	Y	Encodes AHP5, one of the six Arabidopsis thaliana histidine phosphotransfer proteins (AHPs). AHPs function as redundant positive regulators of cytokinin signaling. Members of the AHP gene family include: AT3G21510 (AHP1), AT3G29350 (AHP2), AT5G39340 (AHP3), AT3G16360 (AHP4), AT1G03430 (AHP5) and AT1G80100 (AHP6).	AHP5
AT1G03440	7.92235	10.1915	10.719	8.73581	12.5104	10.3623	12.4482	10.3754	AT1G03440.1	1194	530	423	Y	Leucine-rich repeat (LRR) family protein;(source:Araport11)
AT1G03445	0.0765321	0.0387628	0	0	0.106291	0	0.0690184	0.0363051	AT1G03445.1	2382	102	243	Y	encodes a serine?threonine protein phosphatase with an N-terminal Kelch-repeat domain, which is nuclear localized and expressed preferentially in elongating cells. Genetic evidence suggest that this gene plays a redundant role (along with other members of the same gene family) in modulating growth in response to brassinosteroid.	BSU1
AT1G03457	0.77604	0.89093	0.158471	0.144542	1.24545	0.922844	0.373254	0.343593	AT1G03457.2	1317	353	347	Y	RNA-binding (RRM/RBD/RNP motifs) family protein;(source:Araport11)	BRN2
AT1G03470	1.38214	1.47786	0.235199	2.5028	0.782045	0.195667	1.10795	0.947058	AT1G03470.1	810	240	309	Y	Encodes a member of the NET superfamily of proteins that potentially couples different membranes to the actin cytoskeleton in plant cells. It colocalizes with filamentous actin and is localized to the nuclear membrane and the vacuolar membrane.	NET3A
AT1G03475	229.178	219.963	127.94	106.881	74.5007	68.0415	91.893	84.2926	AT1G03475.1	1161	133	449	Y	Encodes coproporphyrinogen III oxidase, a key enzyme in the biosynthetic pathway of chlorophyll and heme, a tetrapyrrole pathway. Mutants express cytological and molecular markers associated with the defense responses, usually activated by pathogen infection.	LIN2
AT1G03490	0	0	0	0	0	0	0	0	AT1G03490.1	846			Y	NAC domain containing protein 6;(source:Araport11)	NAC006
AT1G03495	2.86549	3.30584	3.33208	4.22523	3.46381	4.05661	3.58912	7.40076	AT1G03495.1	1041	270		Y	HXXXD-type acyl-transferase family protein;(source:Araport11)
AT1G03510	0.354937	0.647181	0.289919	0.198327	0.262906	0.241189	0.128036	0.202049	AT1G03510.1	1290	9	171	Y	Tetratricopeptide repeat (TPR)-like superfamily protein;(source:Araport11)
AT1G03520	7.66644	6.97453	3.93874	4.50203	6.60096	5.88978	4.00735	4.67918	AT1G03520.1	1344	706	87	Y	Core-2/I-branching beta-1,6-N-acetylglucosaminyltransferase family protein;(source:Araport11)
AT1G03530	3.60818	3.29314	2.04264	2.09598	2.58001	2.36689	3.06064	3.76222	AT1G03530.1	2406	261	254	Y	nuclear assembly factor 1;(source:Araport11)	NAF1
AT1G03540	0.486865	0.493186	0.552335	0.251893	0.651133	0.689246	0.341496	0.76986	AT1G03540.1	1830	99		Y	Pentatricopeptide repeat (PPR-like) superfamily protein;(source:Araport11)
AT1G03550	8.21208	14.7048	12.5347	14.3685	3.91695	4.72073	7.77988	10.7818	AT1G03550.1	852	178	228	Y	Secretory carrier membrane protein (SCAMP) family protein;(source:Araport11)	SCAMP4
AT1G03560	3.92769	3.48134	3.32669	3.7409	2.31421	2.46424	3.34082	2.45604	AT1G03560.1	1983	82	273	Y	Pentatricopeptide repeat (PPR-like) superfamily protein;(source:Araport11)
AT1G03590	4.89074	6.47861	9.36293	12.3063	7.01015	8.46825	16.879	16.9543	AT1G03590.1	1389	588	242	Y	Protein phosphatase 2C family protein;(source:Araport11)
AT1G03600	534.057	499.19	157.995	149.724	449.366	456.059	189.716	190.404	AT1G03600.1	525	436	354	Y	PSB27 is a chloroplast lumen localized protein that is involved in adaptation to changes in light intensity.	PSB27
AT1G03610	7.81123	12.3147	14.5468	15.1636	18.4374	19.7179	17.6109	24.9989	AT1G03610.1	927	572	398	Y	plant/protein (DUF789);(source:Araport11)
AT1G03620	0.177468	0.359545	0.362399	0.66109	0.273861	0.100495	0.106697	0.112249	AT1G03620.1	798	679	287	Y	ELMO/CED-12 family protein;(source:Araport11)
AT1G03630	205.199	182.96	112.925	101.531	188.262	157.136	110.695	110.029	AT1G03630.1	1206	176	405	Y	Encodes for a protein with protochlorophyllide oxidoreductase activity. The enzyme is NADPH- and light-dependent.	POR C
AT1G03650	1.87178	1.42206	2.03057	2.50577	0.541581	2.58359	2.63752	5.21658	AT1G03650.1	477	189	226	Y	Acyl-CoA N-acyltransferases (NAT) superfamily protein;(source:Araport11)
AT1G03660	0.71684	0	12.3379	9.25071	0.28445	0	6.74169	6.31527	AT1G03660.1	324	569	126	Y	Ankyrin-repeat containing protein;(source:Araport11)
AT1G03670	0	0	0	0	0.104396	0	0.050841	0	AT1G03670.1	1851			Y	Ankyrin repeat containing protein
AT1G03680	628.181	616.895	305.831	279.558	319.637	291.659	240.429	223.25	AT1G03680.1	540	199	218	Y	encodes a chloroplast thioredoxin similar to prokaryotic thioredoxins.	THM1
AT1G03687	8.89318	6.75648	4.10071	4.34138	6.3748	5.23902	4.26875	3.53829	AT1G03687.1	1146	23	286	Y	DTW domain-containing protein;(source:Araport11)
AT1G03700	0	0	0	0	0	0	0	0	AT1G03700.1	495	88	254	Y	Uncharacterized protein family (UPF0497);(source:Araport11)	CASPL1C2
AT1G03710	0.418662	0	0	0	0.193818	0	0	0	AT1G03710.1	609	102	286	Y	Cystatin/monellin superfamily protein;(source:Araport11)
AT1G03720	0	0	0	0	0	0	0	0	AT1G03720.1	825			Y	Cysteine proteinases superfamily protein;(source:Araport11)
AT1G03730	4.76191	7.81777	7.2092	12.9217	5.32122	6.34616	9.03305	7.01051	AT1G03730.1	504	465	302	Y	pyrroline-5-carboxylate reductase;(source:Araport11)
AT1G03740	9.91085	10.6905	29.2179	30.4298	9.36428	10.1423	22.8784	17.2976	AT1G03740.1	2223	611	251	Y	Protein kinase superfamily protein;(source:Araport11)
AT1G03750	1.65339	2.1697	2.07182	4.5843	1.39169	1.30865	2.03327	2.17474	AT1G03750.1	2589	94	94	Y	switch 2;(source:Araport11)	SWI2
AT1G03760	5.28553	3.97737	8.86593	8.43822	3.28585	3.52752	6.87755	9.16969	AT1G03760.1	1176	57	149	Y	Prefoldin chaperone subunit family protein;(source:Araport11)
AT1G03770	1.0693	2.10265	3.46802	2.63599	0.640626	1.28227	1.5883	1.01451	AT1G03770.2	1407	200	52	Y	Encodes a nuclear localized protein with similarity to animal polycomb repressive core complex1 (PRC1) core component RING.Appears to function redundantly with ATRING1a, a close paralog. Both interact physically with CLF and LHP1 and appear to function together to repress class I KNOX gene expression.	RING1B
AT1G03780	0.986387	1.33226	0.293745	0.267925	0.380536	0.0698204	0.148258	0.311946	AT1G03780.3	2373	131	35	Y	Homolog of vertebrate TPX2. Protein has three domains involved in nuclear targeting, one in nuclear export and two in microtubule binding. Involved in mitotic spindle assembly during late prophase and early prometaphase.	TPX2
AT1G03790	0	0	0	0.209553	0	0	0	0	AT1G03790.1	1182	299	374	Y	Encodes SOMNUS (SOM), a nucleus-localized CCCH-type zinc finger protein. SOM negatively regulates light-dependent seed germination downstream of PIL5 (AT2G20180).	SOM
AT1G03800	0.0815246	0	0.166477	0.151844	0.150966	0.138495	0	0.232041	AT1G03800.1	738	385	157	Y	encodes a member of the ERF (ethylene response factor) subfamily B-1 of ERF/AP2 transcription factor family (ATERF-10). The protein contains one AP2 domain. There are 15 members in this subfamily including ATERF-3, ATERF-4, ATERF-7, and leafy petiole.	ERF10
AT1G03810	0	0	0	0	0	0	0	0	AT1G03810.1	432			Y	Nucleic acid-binding, OB-fold-like protein;(source:Araport11)
AT1G03820	3.88887	4.8773	10.6829	4.39768	1.62888	1.57297	11.1057	9.04828	AT1G03820.1	669	240	218	Y	E6-like protein;(source:Araport11)
AT1G03830	1.82772	2.71932	0.670647	0.824462	0.899019	1.04307	0.772632	0.40642	AT1G03830.2	3042	168	444	Y	guanylate-binding family protein;(source:Araport11)	GBPL1
AT1G03840	0.0542649	0	0.166217	0.0505357	0.0502434	0.230465	0.0489374	0.257421	AT1G03840.1	1521	276	126	Y	MGP is a nuclear-localized putative transcription factor with three zinc finger domains. MGP can interact with three proteins implicated in root patterning: SCR, SHR, and JKD in Y2H assays, and these interactions depend on the first zinc finger in MGP. MGP appears to be a direct transcriptional target of SHR and SCR, based on promoter binding assays, though it is not expressed in the QC, based on…	MGP
AT1G03850	0.567128	0.382993	94.8678	87.2333	1.40026	1.92689	50.7187	59.2768	AT1G03850.1	480	76	548	Y	Encodes glutaredoxin ATGRXS13, required to facilitate Botrytis cinerea infection of Arabidopsis thaliana plants. Sylvain La Camera et al (2011, PMID:21756272) reported a third splice variant in addition to the two annotated in TAIR10. It is a member of the CC-type glutaredoxin (ROXY) family that has been shown to interact with the transcription factor TGA2 and suppress ORA59 promoter activity.	GRXS13
AT1G03860	28.887	24.6496	38.9447	42.1253	21.0791	26.8827	36.0809	39.4458	AT1G03860.1	861	233	304	Y	prohibitin 2	PHB2
AT1G03870	33.7977	26.6082	34.2336	39.0724	91.3888	93.5105	26.1946	41.4218	AT1G03870.1	744	176	244	Y	fasciclin-like arabinogalactan-protein 9 (Fla9). Possibly involved in embryogenesis and seed development.	FLA9
AT1G03880	0	0	0	0	0	0	0	0	AT1G03880.1	1368	35	230	Y	Protein is tyrosine-phosphorylated and its phosphorylation state is modulated in response to ABA in Arabidopsis thaliana seeds.	CRU2
AT1G03890	0	0	0	0	0	0	0	0	AT1G03890.1	1356	52	112	Y	RmlC-like cupins superfamily protein;(source:Araport11)
AT1G03900	64.9354	61.7686	92.1845	104.788	33.4537	35.5549	59.5477	66.4821	AT1G03900.1	819	146	274	Y	member of NAP family, an heterogeneous subfamily of the ATP-binding Cassette (ABC) superfamily of membrane transporters. The NAPs proteins are characterized by having only one nucleotide-binding folds (NBFs) domain.	ABCI18
AT1G03905	0.54269	0.863869	1.74145	2.16598	0.43069	0.592669	2.02756	3.08928	AT1G03905.1	873	78	395	Y	P-loop containing nucleoside triphosphate hydrolases superfamily protein;(source:Araport11)	ABCI19
AT1G03910	14.8106	13.1168	13.0913	13.3593	11.7932	13.4789	13.1658	13.3692	AT1G03910.2	2151	109	206	Y	Encodes the Arabidopsis homolog of a conserved eukaryotic protein without known functional domains. The protein that localizes to nuclear speckles and colocalizes with known splicing proteins.	CTN
AT1G03920	0.419832	0.519789	0.428658	0.0868844	0.172764	0.515101	0.841364	0.88515	AT1G03920.1	1710	357	170	Y	Protein kinase family protein;(source:Araport11)
AT1G03930	17.9024	17.8289	16.1205	15.6276	23.5255	20.4462	12.7991	13.2606	AT1G03930.1	1416	751	252	Y	Phosphorylates serine, threonine, and tyrosine	ADK1
AT1G03940	2.39388	2.36985	1.66651	1.57069	2.1661	2.17202	3.63081	2.27121	AT1G03940.1	1410	194	314	Y	HXXXD-type acyl-transferase family protein;(source:Araport11)
AT1G03950	14.9948	19.6326	30.8284	27.4536	6.98899	8.31784	16.7423	14.3232	AT1G03950.1	633	153	237	Y	vacuolar protein sorting-associated protein 2.3;(source:Araport11)	VPS2.3
AT1G03960	4.65316	6.3284	4.83897	5.41673	2.59297	2.26899	2.64213	3.47454	AT1G03960.1	1590	433	399	Y	Calcium-binding EF hand family protein;(source:Araport11)
AT1G03970	8.68134	15.1009	23.0997	21.641	9.98658	15.7163	22.5381	21.2983	AT1G03970.1	813	179	198	Y	encodes a basic leucine zipper G-box binding factor that can bind to G-box motifs only as heterodimers with GBF2 or GBF3. A single amino acid change can confer G-box binding as homodimers.	GBF4
AT1G03980	0.703889	0.0891283	0	0.327758	0.0814655	0	0	0	AT1G03980.1	1104	82		Y	Encodes a protein with phytochelatin synthase activity which binds Cd2+ and Cd-glutathione complexes with high affinity. The protein has been postulated to be involved in Cd2+ tolerance. AtPCS2 expression appears to be less than that of AtPCS1, explaining the inability of endogenous AtPCS2 to substitute for AtPCS1 in the cad1-3 mutant (AtPCS1 null).	PCS2
AT1G03982	0	0	0	0	0	0.0687108	0	0.0767473	AT1G03982.1	534	583	173	Y	PAK-box/P21-Rho-binding family protein;(source:Araport11)
AT1G03990	1.70709	2.66039	3.3072	2.89421	2.39114	2.00772	3.19741	1.91031	AT1G03990.1	2277	107		Y	Long-chain fatty alcohol dehydrogenase family protein;(source:Araport11)
AT1G04000	13.8367	14.35	19.0049	15.2635	14.9464	14.8311	13.4438	9.76756	AT1G04000.1	459	246	562	Y	hypothetical protein;(source:Araport11)
AT1G04010	3.2451	3.0892	1.39718	1.60207	2.89601	2.52395	1.79822	1.59504	AT1G04010.1	1902	136	631	Y	phospholipid sterol acyl transferase 1;(source:Araport11)	PSAT1
AT1G04020	7.41755	6.06231	0.602437	0.70648	2.1462	1.43194	1.25425	0.599782	AT1G04020.1	2142	117	217	Y	Encodes a protein containing two tandem BRCA1 C-Terminal (BRCT) domains, which function in phosphorylation-dependent protein-protein interactions. Loss of function mutations cause defects in meristem organization due to failure to repress WUS. BARD1 binds to WUS promoter and over expression of BARD reduces the extent of WUS expression.	BARD1
AT1G04030	38.2172	20.6395	4.65489	5.66098	23.2425	23.3306	3.8069	3.57781	AT1G04030.1	1305	222	327	Y	eisosome protein;(source:Araport11)
AT1G04040	129.527	65.9934	5.98459	16.3757	96.2622	96.2274	11.525	7.01962	AT1G04040.1	816	68	202	Y	HAD superfamily, subfamily IIIB acid phosphatase;(source:Araport11)
AT1G04050	0.986862	0.666449	0.111957	0.102116	0.77836	0.372555	0.16481	0.485484	AT1G04050.1	2205	281	369	Y	Encodes SUVR1, one of the four closely related Arabidopsis SUVR proteins that belong to the SU(VAR)3-9 subgroup of SET-domain proteins. Proteins containing the evolutionarily conserved SET domain are involved in regulation of eukaryotic gene expression and chromatin structure through their histone lysine methyltransferase (HMTase) activity. SUVR1, SUVR2 and SUVR4 proteins contain a novel domain a…	SUVR1
AT1G04070	4.38579	4.44272	6.7942	8.59129	3.2206	1.66997	3.95521	6.60027	AT1G04070.1	285	78	327	Y	Subunit of the TOM complex, a translocase in the outer mitochondrial membrane that selectively allows proteins with a mitochondrial targeting sequence to enter the mitochondrion.	TOM22-I
AT1G04080	32.2246	36.924	35.8148	39.0295	29.4778	26.265	31.4112	31.9098	AT1G04080.3	2472	214	277	Y	Encodes a U1 small nuclear ribonucleoprotein (snRNP) factor involved in alternative splicing.	PRP39a
AT1G04090	0.544012	1.00195	0.0504954	0.230285	0.228953	0.21004	0	0	AT1G04090.1	1719	184	207	Y	vacuolar sorting-associated protein (DUF946);(source:Araport11)
AT1G04100	2.95184	3.79831	5.13177	3.41765	3.69335	2.43955	4.96434	4.61716	AT1G04100.1	786	339	183	Y	Auxin induced gene, IAA10 (IAA10).	IAA10
AT1G04105	7.52784	5.78491	6.36092	6.28529	4.56653	4.18931	3.04325	5.17185	AT1G04105.1	402			Y	hypothetical protein;(source:Araport11)
AT1G04110	0.498296	0.546829	0	0.077342	0.230684	0.282171	0.224687	0	AT1G04110.1	2328	25	160	Y	Initially identified as a mutation affecting stomatal development and distribution. Encodes a protein similar to serine proteases.	SDD1
AT1G04120	9.11683	10.3449	18.3137	16.7039	8.04578	8.98987	26.39	23.6764	AT1G04120.1	4545	491	584	Y	encodes a high-affinity inositol hexakisphosphate transporter that plays a role in guard cell signaling and phytate storage. It is a member of MRP subfamily / ABC transporter subfamily C.	ABCC5
AT1G04130	5.18914	5.61654	8.99974	6.09031	6.71325	7.30591	10.8979	10.9255	AT1G04130.1	1083	191	194	Y	Encodes one of the 36 carboxylate clamp (CC)-tetratricopeptide repeat (TPR) proteins (Prasad 2010, Pubmed ID: 20856808). Interacts with Hsp90/Hsp70 as co-chaperone.	TPR2
AT1G04140	33.5867	38.6377	24.5822	26.85	17.6733	20.9305	30.7091	28.8367	AT1G04140.2	2382	309	447	Y	Transducin family protein / WD-40 repeat family protein;(source:Araport11)
AT1G04150	0	0	0	0	0	0	0	0	AT1G04150.1	3039	185	184	Y	C2 calcium/lipid-binding plant phosphoribosyltransferase family protein;(source:Araport11)	MCTP10
AT1G04160	1.94956	1.66947	0.348858	0.149738	3.4985	3.41437	0.58001	0.514851	AT1G04160.1	4503	325	364	Y	Encodes a member of the type XI myosin protein family involved in root hair elongation.	XIB
AT1G04170	36.0742	39.3272	29.0422	29.8855	37.7122	30.5464	37.3897	34.4917	AT1G04170.1	1398	263	199	Y	protein synthesis initiation factor eIF2 gamma The mRNA is cell-to-cell mobile.	EIF2 GAMMA
AT1G04180	0.316408	0.128206	0	0	0	0	0	0	AT1G04180.1	1266	130	253	Y	YUCCA 9;(source:Araport11)	YUC9
AT1G04190	15.0125	15.8037	14.9524	16.448	12.7416	14.2519	17.3215	13.9639	AT1G04190.1	987	168	263	Y	Encodes one of the 36 carboxylate clamp (CC)-tetratricopeptide repeat (TPR) proteins (Prasad 2010, Pubmed ID: 20856808) with potential to interact with Hsp90/Hsp70 as co-chaperones.	TPR3
AT1G04200	7.90198	9.49824	12.8549	16.7249	9.87185	10.2446	15.4799	17.2181	AT1G04200.1	2199	281	280	Y	dyggve-melchior-clausen syndrome protein;(source:Araport11)
AT1G04210	11.4589	10.818	7.34887	8.78397	11.6683	11.4328	12.2789	12.4495	AT1G04210.1	3339	321	356	Y	Encodes a putative Raf-related kinase.
AT1G04220	2.50158	1.39631	1.30315	1.23615	3.02522	3.55589	4.05156	5.13426	AT1G04220.1	1587	303	154	Y	Encodes KCS2, a member of the 3-ketoacyl-CoA synthase family involved in the biosynthesis of VLCFA (very long chain fatty acids).	KCS2
AT1G04230	11.4322	10.6817	7.6218	10.209	24.3599	23.4562	11.4867	10.0539	AT1G04230.1	978	61	960	Y	rRNA-processing EFG1-like protein (DUF2361);(source:Araport11)
AT1G04240	23.8718	21.0701	1.9714	4.57703	62.4889	67.9128	17.4916	15.4876	AT1G04240.1	570	232	387	Y	SHY2/IAA3 regulates multiple auxin responses in roots. It is induced rapidly by IAA, and has been shown to be phosphorylated by oat phytochrome A in vitro.	SHY2
AT1G04250	7.28955	9.23023	21.5194	22.6532	97.1316	105.799	74.5279	62.7702	AT1G04250.1	690	304	323	Y	Transcription regulator acting as repressor of auxin-inducible gene expression. Auxin-inducible AUX/IAA gene. Short-lived nuclear protein with four conserved domains. Domain III has homology to beta alpha alpha dimerization and DNA binding domains. Involved in auxin signaling and is a positive modulator of natural leaf senescence. Auxin induces the degradation of the protein in a dosage-dependent…	AXR3
AT1G04260	8.35136	8.37764	13.1629	12.3835	5.33014	4.20113	7.82394	10.9235	AT1G04260.1	549	267	471	Y	Encodes protein that interacts with CaMV movement protein. Colocalizes in the cytoplasm with the movement protein. Has similarity to mammalian proteins (such as the rat PRA1) which have been described as rab acceptors.	MPI7
AT1G04270	182.587	133.65	177.653	160.037	273.524	245.936	204.628	189.105	AT1G04270.1	459	170	294	Y	Encodes cytosolic ribosomal protein S15.	RPS15
AT1G04280	5.38987	5.5941	19.0356	15.7578	7.97652	10.0195	12.6697	9.26329	AT1G04280.1	1605	550	207	Y	P-loop containing nucleoside triphosphate hydrolases superfamily protein;(source:Araport11)
AT1G04290	23.924	11.5262	22.5403	17.4798	13.3266	16.8518	13.6819	16.147	AT1G04290.1	468	181	424	Y	Thioesterase superfamily protein;(source:Araport11)
AT1G04300	15.4648	18.3595	23.6407	29.1002	16.1922	15.5176	21.767	21.556	AT1G04300.3	3249	202	159	Y	Encodes MUSE13, a TRAF domain protein. Regulates the turnover of nucleotide-binding domain and leucine-rich repeat-containing (NLR) immune receptors SNC1 and RPS2. Loss of both MUSE13 and MUSE14 leads to enhanced pathogen resistance, NLR accumulation, and autoimmunity.In addition, MUSE13/14 physically interact with ATG6 and appear to regulate ATG6 ubiquitination and thus formation of autophagosom…	MUSE13
AT1G04310	3.12405	3.00021	1.8227	1.54914	2.21636	2.13666	1.82944	1.42424	AT1G04310.1	1938	282	352	Y	encodes an ethylene receptor related to bacterial two-component histidine kinases.	ERS2
AT1G04330	0.150362	0	0.153524	0.280058	0.835315	0.255438	0	0.285314	AT1G04330.1	303	96	295	Y	A proline/serine rich protein of unknown function. It interacts with defense related MAP kinase MPK6 and others. May be involved in signaling during defense or stress response.	PH2
AT1G04340	15.5927	11.5426	15.8185	21.1302	8.88442	11.1221	14.6028	14.8885	AT1G04340.1	480	124	440	Y	HR-like lesion-inducing protein-like protein;(source:Araport11)
AT1G04350	27.4264	24.866	56.5216	53.7172	36.4773	38.0976	53.8403	53.096	AT1G04350.1	1083	386	597	Y	encodes a protein whose sequence is similar to 2-oxoglutarate-dependent dioxygenase
AT1G04360	0.358391	0.181522	0	0.222508	3.48422	4.05893	0.969616	0.963405	AT1G04360.1	1146	382	219	Y	RING/U-box superfamily protein;(source:Araport11)	ATL1
AT1G04370	0	0	0.723813	0	0	0	0	0	AT1G04370.1	402	144	190	Y	encodes a member of the ERF (ethylene response factor) subfamily B-3 of ERF/AP2 transcription factor family. The protein contains one AP2 domain. There are 18 members in this subfamily including ATERF-1, ATERF-2, AND ATERF-5.	ERF14
AT1G04380	0.341464	0.622615	0.278914	0	0.0632317	0	0	0	AT1G04380.1	1038	85	405	Y	encodes a protein similar to a 2-oxoglutarate-dependent dioxygenase
AT1G04390	2.73975	2.71432	3.71956	4.37395	3.0106	3.52911	3.25816	3.71336	AT1G04390.1	3009	89	368	Y	BTB/POZ domain-containing protein;(source:Araport11)
AT1G04400	71.4347	77.7303	64.7982	58.3001	31.0758	35.3523	38.3887	46.0275	AT1G04400.2	1839	420	163	Y	Blue light receptor mediating blue-light regulated cotyledon expansion and flowering time. Positive regulator of the flowering-time gene CONSTANS. This gene possesses a light-induced CNT2 N-terminal homodimerisation domain.Involved in blue-light induced stomatal opening. Involved in triggering chromatin decondensation. An 80-residue motif (NC80) is sufficient to confer CRY2's physiological functi…	CRY2
AT1G04410	420.77	435.014	508.947	483.853	232.65	241.348	423.742	401.601	AT1G04410.1	999	191	423	Y	predicted to encode a cytosolic malate dehydrogenase.	c-NAD-MDH1
AT1G04420	120.014	99.1124	18.346	14.2076	100.824	86.3332	23.97	25.4104	AT1G04420.1	1239	115	185	Y	NAD(P)-linked oxidoreductase superfamily protein;(source:Araport11)
AT1G04430	36.6216	36.5263	12.9021	11.2434	59.1707	64.3669	19.9246	23.2524	AT1G04430.1	1872	443	278	Y	S-adenosyl-L-methionine-dependent methyltransferases superfamily protein;(source:Araport11)
AT1G04440	27.8328	32.7175	62.015	57.0081	25.73	28.5391	52.7028	52.3606	AT1G04440.1	1407	655	345	Y	Member of CKL gene family (CKL-C group).	CKL13
AT1G04445	0	0	0	0	0.162111	0	0.631588	0.166114	AT1G04445.1	519		77	Y	C2H2-like zinc finger protein;(source:Araport11)
AT1G04450	0	0	0	0	0	0	0	0	AT1G04450.1	663	221	173	Y	Encodes a member of a novel protein family that contains contain a CRIB (for Cdc42/Rac-interactive binding) motif required for their specific interaction with GTP-bound Rop1 (plant-specific Rho GTPase). It interacts with Rop1 and is involved in pollen tube growth and function, and exocytosis in the pollen tube tip. The protein most similar to RIC1 (family subgroup III). Gene is expressed predomin…	RIC3
AT1G04455	0	0	0	0	0	0	0	0	AT1G04455.1	354			Y	hypothetical protein;(source:Araport11)
AT1G04470	0	0.0585468	0	0	0	0	0	0	AT1G04470.1	3108	250	253	Y	hypothetical protein (DUF810);(source:Araport11)
AT1G04480	75.9151	65.4555	101.361	102.382	122.83	131.122	94.908	117.673	AT1G04480.1	423	185	214	Y	Ribosomal protein L14p/L23e family protein;(source:Araport11)
AT1G04490	0.0627489	0.444945	2.819	2.57121	0.0580987	0.319797	4.24413	4.16734	AT1G04490.1	1206	266	191	Y	hypothetical protein (DUF3527);(source:Araport11)
AT1G04500	0	0	0.50198	0.915714	0	0.208803	0.221688	0.174919	AT1G04500.1	1161	191	346	Y	CCT motif family protein;(source:Araport11)
AT1G04510	20.6514	19.8109	16.5672	19.1436	17.6671	16.3693	24.3313	20.9475	AT1G04510.1	1572	266	355	Y	Encodes MAC3A, a U-box proteins with homology to the yeast and human E3 ubiquitin ligase Prp19. Associated with the MOS4-Associated Complex (MAC). Involved in plant innate immunity.	MAC3A
AT1G04520	6.78384	5.12025	0.135813	0.557439	10.6532	10.7336	0.659766	0.3155	AT1G04520.1	924	400	245	Y	Encodes a plasmodesmal protein that may be involved in the intercellular movement of molecules through the plasmodesmata.	PDLP2
AT1G04530	36.4272	34.0563	121.367	156.292	103.655	110.389	141.716	143.504	AT1G04530.1	933	311	280	Y	Encodes one of the 36 carboxylate clamp (CC)-tetratricopeptide repeat (TPR) proteins (Prasad 2010, Pubmed ID: 20856808) with potential to interact with Hsp90/Hsp70 as co-chaperones.	TPR4
AT1G04540	0.981228	1.29648	1.13253	1.23164	1.18501	1.66693	1.73132	2.30712	AT1G04540.1	1806	502	138	Y	Calcium-dependent lipid-binding (CaLB domain) family protein;(source:Araport11)
AT1G04550	10.3966	8.11324	12.4237	16.7824	13.0488	13.0175	19.0991	19.2163	AT1G04550.2	720	288	347	Y	IAA12/BDL plays a role in auxin-mediated processes of apical-basal patterning in the embryo. bdl mutants lack a primary root meristem	IAA12
AT1G04555	3.47487	2.98665	12.0415	10.885	1.94991	1.96772	7.69186	9.99031	AT1G04555.1	459	237	295	Y	transmembrane protein;(source:Araport11)
AT1G04560	0	0	0	0	0	0	0	0	AT1G04560.1	561	123	171	Y	AWPM-19-like family protein;(source:Araport11)
AT1G04570	0.578926	0.635312	1.42849	0.898569	0.178674	0	0.34806	0.732346	AT1G04570.1	1629	276	258	Y	Similar to plastid solute transporters.
AT1G04580	0	0	0	0	0	0	0	0	AT1G04580.1	4014	383	207	Y	Encodes aldehyde oxidase AAO4 preferentially expressed in developing seeds.	AO4
AT1G04590	9.88674	11.1105	9.70028	7.48093	11.2995	10.7598	8.98575	8.57399	AT1G04590.2	1155	14	182	Y	PPR containing-like protein;(source:Araport11)
AT1G04600	0.488639	0.128329	0.535868	1.73596	0	0.0922341	0.881331	0.824175	AT1G04600.1	5193	361	212	Y	member of Myosin-like proteins	XIA
AT1G04610	0.0588227	0.297932	0	0	0	0	0	0	AT1G04610.1	1314	173	287	Y	YUCCA 3;(source:Araport11)	YUC3
AT1G04620	37.899	37.9629	1.82211	1.92436	9.78356	7.73878	3.76935	4.41107	AT1G04620.1	1389	127	706	Y	Encodes a 7-hydroxymethyl chlorophyll a reductase, an enzyme of the chlorophyll cycle that converts 7-hydroxymethyl chlorophyll a to chlorophyll a.	HCAR
AT1G04625	0	0	0	0	0	0	0	0	AT1G04625.1	774			Y	Polynucleotidyl transferase, ribonuclease H-like superfamily protein;(source:Araport11)
AT1G04630	35.8577	31.3571	33.8943	20.8709	18.5455	15.5858	25.7688	20.8639	AT1G04630.1	432	126	187	Y	GRIM-19 protein;(source:Araport11)	MEE4
AT1G04635	2.01506	2.04122	0	1.6085	0.932864	0.978063	0.519209	2.18492	AT1G04635.1	456	50	219	Y	ribonuclease P family protein / Rpp14 family protein;(source:Araport11)	EMB1687
AT1G04640	40.2079	32.116	25.2965	36.1737	36.8393	41.6433	29.0651	32.5697	AT1G04640.1	708	136	150	Y	Lipoyltransferase, located in mitochondria but not found in chloroplasts	LIP2
AT1G04645	0.422476	0.42796	0.431358	0.393442	0	0	0.380998	0	AT1G04645.1	387	24	83	Y	Plant self-incompatibility protein S1 family;(source:Araport11)
AT1G04650	1.38929	1.46988	0.630446	0.258764	0.400193	0.655599	0.974477	0.439367	AT1G04650.1	2994	120	266	Y	FLIP is a member of a conserved gene family with wide distribution across taxa. In Arabidopsis, it forms a complex with FIGL1 regulates meiotic crossover formation via RAD51 and DMC1.	FLIP
AT1G04660	0.296875	0.150364	0	0	0.343592	0.252168	0	0	AT1G04660.1	639	467	300	Y	glycine-rich protein;(source:Araport11)
AT1G04670	0	0	0	0	0	0	0	0	AT1G04670.1	381	156	226	Y	hypothetical protein;(source:Araport11)
AT1G04680	33.5092	28.5927	5.95914	6.2319	79.5213	82.2691	14.4291	9.97678	AT1G04680.1	1296	193	585	Y	Pectin lyase-like superfamily protein;(source:Araport11)
AT1G04690	52.0785	47.6959	69.6617	77.0677	26.9618	26.9932	58.8386	60.3623	AT1G04690.1	987	219	403	Y	potassium channel beta subunit 1;(source:Araport11)	KAB1
AT1G04700	0.153383	0.0258957	0.20881	0.166649	0.142016	0.0651423	0.184432	0.0970152	AT1G04700.1	3129	606	347	Y	PB1 domain-containing protein tyrosine kinase;(source:Araport11)
AT1G04710	13.7305	9.41999	9.23988	8.36959	12.8285	13.4122	7.82346	7.46083	AT1G04710.1	1332	56	284	Y	EC2.3.1.16 thiolase. Its transcript levels change after inducing MUTE expression in a mute background.	PKT4
AT1G04730	2.34717	3.66554	0.46599	1.03222	1.41864	1.24607	0.67618	0.649511	AT1G04730.1	2832	83	286	Y	Necessary for sister chromatid cohesion. Acts in synergy with ETG1.	CTF18
AT1G04750	56.919	54.1786	59.4516	75.2461	27.4105	27.1607	54.6497	47.4071	AT1G04750.1	660	225	391	Y	Encodes vesicle-associated membrane protein 7B (VAMP7B, or VAMP721). Required for cell plate formation.VAMP721 interacts with KAT1 and KC1 K+ channels, affects channel gating and suppresses the K+ current within the physiological voltage range. Post-transcriptionally regulated by CRT1/2 under ER stress.	VAMP721
AT1G04760	1.68166	0.71726	0.361477	0.164852	0.819492	0.225539	0.878009	0.335891	AT1G04760.1	663	227	289	Y	member of Synaptobrevin -like protein family	VAMP726
AT1G04770	4.22607	4.61024	20.164	24.8248	22.3486	24.2302	23.7465	24.2113	AT1G04770.1	912	82	290	Y	SDI2 is a member of a small family of TPR proteins in Arabidopsis. Like SDI1 it is induced by low sulfer and appears to play a role in negative regulation of glucosinolate biosynthesis.	SDI2
AT1G04778	0.123056	0.124653	0	0.114599	0.227873	0.209049	0	0	AT1G04778.1	171	359	318	Y	hypothetical protein;(source:Araport11)
AT1G04780	9.60654	10.467	17.6621	19.2454	12.7459	13.2353	23.2513	20.9847	AT1G04780.1	1995	828	338	Y	Ankyrin repeat family protein;(source:Araport11)
AT1G04790	17.335	16.8684	8.55926	9.46721	11.6953	10.8581	9.40724	10.6526	AT1G04790.1	1905	121	725	Y	RING/U-box superfamily protein;(source:Araport11)
AT1G04800	33.0226	21.4088	1.14119	2.36563	17.4044	18.297	4.48999	4.43445	AT1G04800.1	603	241	183	Y	glycine-rich protein;(source:Araport11)
AT1G04810	13.8224	17.0176	13.6477	12.5896	10.3509	9.96037	15.1502	14.6993	AT1G04810.1	3006	224	205	Y	26S proteasome regulatory complex, non-ATPase subcomplex, Rpn2/Psmd1 subunit;(source:Araport11)
AT1G04820	204.362	232.114	29.2446	36.8308	71.9611	63.2286	25.3529	23.3571	AT1G04820.1	1353	281	337	Y	Encodes an alpha tubulin isoform that is expressed in roots, leaves and flowers.	TUA4
AT1G04830	8.0498	11.2721	10.3947	11.4654	6.02836	7.94364	10.6757	7.52498	AT1G04830.2	1380	175	208	Y	Ypt/Rab-GAP domain of gyp1p superfamily protein;(source:Araport11)
AT1G04840	0.308846	0.664819	0.0788349	0.251669	0.0714895	0.0655841	0.0348156	0.0366274	AT1G04840.1	1998	65	640	Y	Tetratricopeptide repeat (TPR)-like superfamily protein;(source:Araport11)
AT1G04850	34.7005	30.9708	69.0087	64.2239	26.2241	31.3867	55.2573	55.0484	AT1G04850.1	1242	234	193	Y	ubiquitin-associated (UBA)/TS-N domain-containing protein;(source:Araport11)
AT1G04860	11.3214	11.6529	12.0553	10.9391	8.85244	9.10089	11.5238	11.5476	AT1G04860.1	2886	282	270	Y	Encodes a ubiquitin-specific protease.	UBP2
AT1G04870	12.5787	9.49145	16.447	18.4081	13.4885	14.2822	31.2531	24.7814	AT1G04870.2	1152	223	251	Y	Encodes a type I protein arginine methyltransferase based on the At1g04870.2 gene model. PRMT10 can catalyze the asymmetric dimethylation of arginine 3 on histone 4 and can also methylate myelin basic protein in vitro. Mutants lacking PRMT10 flower late due to defects in the autonomous pathway and they have elevated levels of FLC transcripts.	PRMT10
AT1G04880	0	0.299112	0	0	0.164038	0.300974	0	0	AT1G04880.1	1347	138	282	Y	Encodes a ARID-HMG DNA-binding protein that functions in pollen tube growth through the regulation of gene expression by interacting with the transcription factors AGL66 and AGL104.	HMGBD15
AT1G04890	0	0	0	0	0	0	0	0	AT1G04890.1	1236	53	734	Y	zein-binding protein (Protein of unknown function, DUF593);(source:Araport11)
AT1G04895	0	0	0	0	0	0	0	0	AT1G04895.1	246			Y	hypothetical protein;(source:Araport11)
AT1G04900	3.79132	4.2063	3.07224	3.86703	3.84467	3.32261	1.73668	2.34092	AT1G04900.1	1329	71	334	Y	NADH dehydrogenase ubiquinone complex I, assembly factor-like protein (DUF185);(source:Araport11)
AT1G04910	12.341	14.6184	15.4966	18.7687	8.98452	11.0321	12.3411	12.0391	AT1G04910.1	1560	307	230	Y	O-fucosyltransferase family protein;(source:Araport11)
AT1G04920	0.489237	0.204066	0	0.268009	0.506272	0.268893	0.129766	0.109216	AT1G04920.1	3189	197	240	Y	Encodes a protein with putative sucrose-phosphate synthase activity.	SPS3F
AT1G04930	1.7034	3.376	3.32718	0.965595	0.822865	1.13234	0.400738	0.562123	AT1G04930.2	1089	65	255	Y	hydroxyproline-rich glycoprotein family protein;(source:Araport11)
AT1G04940	0.522628	0	0.088936	0.0811187	0.322598	0.221962	0.157106	0.0826411	AT1G04940.1	825	159	214	Y	Tic20 is believed to function as a component of the protein-conducting channel at the inner envelope membrane. Genes AT1G04940 and AT1G04945 were switched for the TAIR7 genome release to give consistency with MIPs annotation. The Arabidopsis genome encodes four Tic20 homologous proteins, AT1G04940(Tic20-I), AT2G47840(Tic20-II), AT4G03320(Tic20-IV) and AT5G55710(Tic20-V).	Tic20-I
AT1G04945	1.36003	1.29419	2.73517	2.07256	1.48819	1.0502	2.11851	4.14472	AT1G04945.3	1935	210	387	Y	HIT-type Zinc finger family protein;(source:Araport11)
AT1G04950	9.35182	10.036	9.73751	11.2098	8.40157	9.24121	9.0182	8.82866	AT1G04950.1	1650	238	366	Y	Encodes one of two Arabidopsis proteins with significant similarity to the histone fold TBP-associated factor TAF6. Mutants are embryo lethal and transmission of the mutant allele through the male gametophyte is significantly reduced. This is due to reduced pollen tube growth of the mutant.	TAFII59
AT1G04960	11.738	11.7036	20.142	20.2602	11.3233	12.8414	20.2845	18.4248	AT1G04960.2	1005	444	249	Y	golgin family A protein (DUF1664);(source:Araport11)
AT1G04970	15.3235	17.3521	41.5235	37.9279	11.2209	10.4919	28.7417	30.1268	AT1G04970.1	1467	128	196	Y	Encodes one of the two LBP/BPI related proteins (AT1G04970/LBR-1, AT3G20270/LBR-2) that bind to LPS directly and regulate PR1 expression.	LBR-1
AT1G04980	15.7748	14.4577	57.7147	70.4804	0.753471	1.80783	28.057	41.0982	AT1G04980.1	1344	98	225	Y	Encodes a protein disulfide isomerase-like (PDIL) protein, a member of a multigene family within the thioredoxin (TRX) superfamily. Transcript levels for this gene are up-regulated in response to three different chemical inducers of ER stress (dithiothreitol, beta-mercaptoethanol, and tunicamycin). AtIRE1-2 does not appear to be required for this response, but the atbzip60 mutant has a diminished…	PDIL2-2
AT1G04985	13.3575	12.0886	22.6383	19.8275	12.1165	10.6549	15.4093	20.65	AT1G04985.1	582	736	221	Y	triacylglycerol lipase-like protein;(source:Araport11)
AT1G04990	30.1798	38.3994	25.72	27.1991	1.69011	3.35942	10.3161	8.65924	AT1G04990.2	1215	185	315	Y	Zinc finger C-x8-C-x5-C-x3-H type family protein;(source:Araport11)
AT1G05000	1.01161	0.709437	13.5069	10.8703	2.08943	1.25586	9.33347	5.02034	AT1G05000.2	744	121	476	Y	Encodes an atypical dual-speci&#64257;city phosphatase.	PFA-DSP1
AT1G05005	0	0	0	0	0	0	0	0	AT1G05005.1	684			Y	PPR containing protein;(source:Araport11)
AT1G05010	179.697	188.252	299.846	266.88	119.746	112.231	259.055	212.771	AT1G05010.1	972	315	242	Y	Encodes 1-aminocyclopropane-1-carboxylate oxidase	EFE
AT1G05020	0.679944	2.34993	0.367539	0.372481	1.25911	1.39292	0.57712	0.151788	AT1G05020.1	1962	418	229	Y	ENTH/ANTH/VHS superfamily protein;(source:Araport11)	AP180
AT1G05030	15.4615	20.9391	9.10982	8.9284	6.46515	6.44889	9.34569	7.36089	AT1G05030.1	1575	32	276	Y	Major facilitator superfamily protein;(source:Araport11)
AT1G05035	4.31204	9.60965	1.46757	8.03142	1.59699	2.19761	3.62946	1.09095	AT1G05035.1	363			Y	hypothetical protein;(source:Araport11)
AT1G05040	0	0	0	0	0	0	0	0	AT1G05040.1	501	15	313	Y	UBA-like domain protein;(source:Araport11)
AT1G05055	8.29846	6.61905	7.33875	7.66732	5.86848	4.10716	5.89271	6.81931	AT1G05055.1	1266	49	282	Y	Member of transcription factor TFIIH complex. Involved in transcription and DNA repair and interacts with AtXPD.	GTF2H2
AT1G05060	16.2257	17.0527	26.2998	24.177	7.60551	10.7674	16.6447	17.1261	AT1G05060.1	762	14	253	Y	coiled-coil protein;(source:Araport11)
AT1G05065	2.6197	3.096	0.445796	0.406612	0.269507	0.61811	0.787503	0.138081	AT1G05065.1	252	102	363	Y	Member of a large family of putative ligands homologous to the Clavata3 gene. Consists of a single exon.	CLE20
AT1G05070	18.2168	16.6399	28.3834	28.6343	26.0313	24.3282	25.2597	23.7769	AT1G05070.1	555	271	165	Y	transmembrane protein, putative (DUF1068);(source:Araport11)
AT1G05080	0	0	0	0	0	0	0	0	AT1G05080.1	1320			Y	F-box/RNI-like/FBD-like domains-containing protein;(source:Araport11)
AT1G05085	0	0	0	0	0	0	0	0	AT1G05085.1	375			Y	hypothetical protein;(source:Araport11)
AT1G05087	1.65462	2.34654	1.12627	2.56819	1.63413	2.8109	1.59166	2.30242	AT1G05087.1	798	94	54	Y	dentin sialophosphoprotein;(source:Araport11)
AT1G05090	1.30956	1.25674	1.68896	1.41213	0.574348	0.585449	0.994522	0.523139	AT1G05090.1	1212	49	253	Y	dentin sialophosphoprotein-like protein;(source:Araport11)
AT1G05100	0.155632	0.157653	0.476713	0.362342	0.216148	0.396586	1.12282	1.18126	AT1G05100.1	1020	138	183	Y	member of MEKK subfamily	MAPKKK18
AT1G05120	6.36378	6.37314	8.34347	8.88966	1.8413	3.53197	7.10854	7.75291	AT1G05120.1	2502	83	301	Y	Helicase protein with RING/U-box domain-containing protein;(source:Araport11)
AT1G05136	0.740081	1.49938	0	0	1.37047	0.628631	0	0	AT1G05136.1	141			Y	hypothetical protein;(source:Araport11)
AT1G05140	64.2375	64.5827	46.6576	40.3741	51.3084	43.4989	43.4482	43.0935	AT1G05140.1	1326	135	53	Y	Peptidase M50 family protein;(source:Araport11)
AT1G05150	11.3479	10.3172	7.80829	6.56401	7.79862	9.10018	7.97729	7.18874	AT1G05150.1	2427	321	213	Y	Calcium-binding tetratricopeptide family protein;(source:Araport11)
AT1G05160	6.35098	6.87882	5.98569	6.96094	2.44259	2.36531	3.08402	3.29086	AT1G05160.1	1473	401	262	Y	Encodes an ent-kaurenoic acid hydroxylase, a member of the CYP88A cytochrome p450 family.	CYP88A3
AT1G05170	8.64877	9.54328	16.0843	18.3142	9.15179	10.8883	20.9384	16.5088	AT1G05170.2	1224	317	486	Y	Galactosyltransferase family protein;(source:Araport11)
AT1G05180	17.1026	15.2043	22.8311	25.8165	8.22483	9.28	18.5543	21.9901	AT1G05180.1	1623	178	243	Y	Encodes a subunit of the RUB1 activating enzyme that regulates the protein degradation activity of Skp1-Cullin-Fbox complexes, primarily, but not exclusively, affecting auxin responses. Acts alongside AS1 to exclude BP expression from leaves. Promotes degradation of the cytokinin response repressor ARR5.	AXR1
AT1G05190	448.284	288.454	88.095	95.9782	342.53	334.476	99.0313	101.642	AT1G05190.1	672	115	264	Y	Encodes the plastid 50S ribosomal protein L6.	EMB2394
AT1G05200	15.123	16.1617	16.5101	18.501	15.6277	16.3251	10.9995	9.55558	AT1G05200.1	2880	358	150	Y	Encodes a putative glutamate receptor GLR3 with dual localization in plastid and plasma membrane.	GLR3.4
AT1G05205	16.5745	11.136	20.3766	18.428	5.79395	5.88998	11.1342	12.6764	AT1G05205.1	276	92	249	Y	hexokinase-1 protein;(source:Araport11)
AT1G05210	7.99576	5.35395	2.07556	3.02899	2.50956	2.76271	2.07768	2.44296	AT1G05210.1	507	65	198	Y	Transmembrane protein 97, Putative;(source:Araport11)
AT1G05220	0.582156	0	0.297198	0.542149	0.269507	0.123622	0.262501	0.414243	AT1G05220.1	483	48	186	Y	Transmembrane protein 97, Putative;(source:Araport11)
AT1G05230	6.87771	6.45648	2.51229	4.63815	6.45036	7.20175	6.46983	4.35955	AT1G05230.1	2166	947	407	Y	Encodes a homeobox-leucine zipper family protein belonging to the HD-ZIP IV family. Mutants have trichomes that appear glass-like under a dissecting microscope as compared to the wild-type trichomes. The mutations do not affect trichome growth or branch number.	HDG2
AT1G05240	0	0	0.085993	0	0	0.107309	0.0759537	0.159813	AT1G05240.1	978	924	576	Y	Peroxidase superfamily protein;(source:Araport11)	PR9
AT1G05250	0	0	0	0	0	0	0	0	AT1G05250.1	978	191	323	Y	Encodes a cationic cell-wall-bound peroxidase homolog that is involved in the lignification of cell walls.	PRX2
AT1G05260	0	0.337181	0	0	0	0	0	0	AT1G05260.1	981	60	213	Y	Encodes a cold-inducible cationic peroxidase that is involved in the stress response. In response to low temperature, RCI3 transcripts accumulate in the aerial part and in roots of etiolated seedlings but only in roots of light-grown seedlings. The mRNA is cell-to-cell mobile.	RCI3
AT1G05270	16.2245	14.9189	19.6219	21.4655	13.6917	14.9508	18.627	19.5963	AT1G05270.1	1116	462	165	Y	TraB family protein;(source:Araport11)
AT1G05280	0	0	0	0	0	0	0	0	AT1G05280.1	1476	188	249	Y	ERV-F (C)1 provirus ancestral Env polyprotein, putative (DUF604);(source:Araport11)
AT1G05290	0	0	0	0	0	0	0	0	AT1G05290.1	1110	16		Y	Member of the CONSTANS-Like protein family which is a putative regulator of reactive oxygen species homeostasis.	OMG1
AT1G05291	0	0	0	0	0	0	0	0	AT1G05291.1	615	109		Y	GPI inositol-deacylase C, putative (DUF1218);(source:Araport11)
AT1G05300	3.82756	3.12901	6.99332	5.25298	0.621738	0.342228	2.90677	2.48466	AT1G05300.1	1083	140	331	Y	member of Fe(II) transporter isolog family	ZIP5
AT1G05310	0.865389	2.92208	0.147264	0.0671598	0.801256	0.918835	0.650357	0.13684	AT1G05310.1	1182	153	112	Y	Pectin lyase-like superfamily protein;(source:Araport11)
AT1G05320	8.29135	10.669	3.43203	4.13903	7.15818	5.07585	4.64807	2.87019	AT1G05320.1	2373	235	186	Y	myosin heavy chain, embryonic smooth protein;(source:Araport11)	PICL
AT1G05330	0	0	0	0	0.4213	0.257666	0.273566	0	AT1G05330.1	414	112	162	Y	hypothetical protein;(source:Araport11)
AT1G05340	0.659617	0.267272	10.237	8.60002	0.610734	0.336171	8.68493	12.1408	AT1G05340.1	219	271	301	Y	cysteine-rich TM module stress tolerance protein;(source:Araport11)	AthCYSTM1
AT1G05350	16.9646	17.3506	20.1617	18.1356	10.2022	8.8498	16.6765	15.3707	AT1G05350.1	1296	404	213	Y	NAD(P)-binding Rossmann-fold superfamily protein;(source:Araport11)
AT1G05360	6.62925	7.49477	4.41169	5.18147	5.31591	4.32376	5.23111	5.95259	AT1G05360.1	1251	325	187	Y	KMS2 encode a endoplasmic reticulum protein involved in the early secretory pathway.	KMS2
AT1G05370	0.426173	0.986755	0.0621618	0	0.22548	0.413708	0.219619	0	AT1G05370.1	1254	189	271	Y	Sec14p-like phosphatidylinositol transfer family protein;(source:Araport11)
AT1G05380	8.62719	8.46055	6.40855	6.66032	7.57108	7.00939	8.38909	8.54096	AT1G05380.1	3417	274	482	Y	Acyl-CoA N-acyltransferase with RING/FYVE/PHD-type zinc finger protein;(source:Araport11)
AT1G05385	35.3577	21.4632	12.0337	10.7293	28.6912	28.5708	13.8533	14.8255	AT1G05385.1	600	112	76	Y	Encodes a Psb27 homolog involved in photosystem II biogenesis.	LPA19
AT1G05400	0.209541	0.424523	0.106973	0.878134	0.485031	0.355972	0.0944845	0.497008	AT1G05400.1	399	420	177	Y	hypothetical protein;(source:Araport11)
AT1G05410	6.17324	3.96849	7.51514	8.29183	7.91411	11.2435	6.47719	5.35004	AT1G05410.1	1416	209	133	Y	CDPK adapter, putative (DUF1423);(source:Araport11)
AT1G05420	0.217173	0.659976	0	0.202248	0	0.0922341	0.293777	0.309066	AT1G05420.1	681	35	245	Y	ovate family protein 12;(source:Araport11)	OFP12
AT1G05430	19.699	16.8087	25.8209	31.3191	19.4715	17.5616	20.7259	22.2254	AT1G05430.1	810	192	174	Y	Hypothetical protein, expression induced by Al.
AT1G05440	0	0.195873	0	0	0.0596776	0	0.116253	0	AT1G05440.1	1182	70	367	Y	C-8 sterol isomerase;(source:Araport11)
AT1G05450	0.238791	0.241891	0	0	0	0	0.861388	0.226554	AT1G05450.2	618	128	128	Y	Encodes a Protease inhibitor/seed storage/LTP family protein
AT1G05460	2.71524	3.06304	3.08736	1.95395	2.17119	2.1753	2.30954	1.93207	AT1G05460.1	3009	164	209	Y	Encodes a protein with similarity to RNA helicases. Mutants are defective in post-transcriptional gene silencing.	SDE3
AT1G05470	1.95572	2.83015	0.106973	0.552899	2.52216	2.46214	1.00784	0.331339	AT1G05470.1	1854	549	585	Y	Encodes an inositol polyphosphate 5' phosphatase (5PTase) that is required for the proper recruitment of cells into developing vascular tissue in leaves and cotyledons. It is most similar to Type I 5PTases that are known to cleave a phosphate from IP3 or IP4. cvp2 mutants have elevated levels of IP3 and are hypersensitive to ABA in seed germination assays.	CVP2
AT1G05490	0.0440767	0.0223244	0	0	0.0204051	0.0561586	0.0198747	0.0418179	AT1G05490.1	4233	211	291	Y	Involved in gene silencing. Locus-specific regulator of 24nt-siRNA expression, works together with CLSY1-4 as the master regulators of essentially all Pol-IV-dependent 24nt-siRNAs.	chr31
AT1G05500	16.8492	20.7014	27.0821	27.6465	20.1889	21.4076	22.2604	21.2247	AT1G05500.1	1683	179	349	Y	Encodes a endomembrane-localized synaptotagmin. Synaptotagmin family proteins are calcium sensors that regulate exocytosis in mammalian cells.	NTMC2T2.1
AT1G05510	0.106481	0.215727	0.217439	0.29749	0	0.271338	0.288081	0.404098	AT1G05510.1	726	81	173	Y	Protein is tyrosine-phosphorylated and its phosphorylation state is modulated in response to ABA in Arabidopsis thaliana seeds.	OBAP1a
AT1G05520	12.0869	12.8901	13.861	15.7786	6.95755	6.14196	15.791	15.5703	AT1G05520.1	2352	315	277	Y	Sec23/Sec24 protein transport family protein;(source:Araport11)	AtSEC23B
AT1G05530	0	0	0	0	0	0	0	0	AT1G05530.1	1368	51	247	Y	Encodes a protein with glucosyltransferase activity with high sequence homology to UGT1 (AT1G05560). It belongs to an UGT subfamily that binds UDP-glucose but not UDP-glucuronate, UDP-galactose, or UDP-rhamnose as the glycosyl donor. UGT2 was shown to be able to use abscisic acid as glycosylation substrate in the presence of UDP-glucose.	UGT75B2
AT1G05540	8.78906	8.0732	0.912594	0.416189	6.48259	6.20016	1.00757	0.282667	AT1G05540.1	1104	125	172	Y	hypothetical protein (DUF295);(source:Araport11)
AT1G05550	0.392053	0.397143	0.0667159	0.36511	0.302499	0.222009	0	0.0619937	AT1G05550.3	1158	169	270	Y	DUF295 domain protein of unknown function. Expressed in ovule integuments and nucellus.
AT1G05560	35.3888	48.7168	4.74822	4.33086	18.3259	17.342	8.23433	8.01717	AT1G05560.1	1410	64	366	Y	A UDP-glucose transferase localized in the phragmoplast. It has been co-purified with the callose synthase complex and may transfer UDP-glucose from sucrose synthase to the callose synthase and thus help form a substrate channel for the synthesis of callose at the forming cell plate. Induced by salicylic acid. Independent of NPR1 for their induction by salicylic acid. UGT1 encodes a protein with …	UGT75B1
AT1G05570	8.15845	7.82769	41.1608	51.1326	1.30086	1.66805	39.2783	43.1855	AT1G05570.1	5853	378	305	Y	Encodes a callose synthase 1 catalytic subunit . Member of Glycosyltransferase Family- 48.	CALS1
AT1G05575	1.17579	0	2.85121	5.06432	4.08246	8.61402	4.90415	4.04382	AT1G05575.1	270	161	279	Y	transmembrane protein;(source:Araport11)
AT1G05577	0	0	0	0	0	0	0	0	AT1G05577.1	1119	110	291	Y	SOK1 is a DUF966 domain containing protein. It is expressed during embryogenesis in the apical-lateral plasma membrane. SOK1 can form homodimers and it's polar localization of SOK1 depends on N terminal domains within the protein. Misexpression of SOK1 or delocalization alters cell division planes.	SOK1
AT1G05580	0	0.177837	0	0	0	0	0	0	AT1G05580.1	2604	130	238	Y	member of Putative Na+/H+ antiporter family	CHX23
AT1G05590	9.55235	7.52096	9.56828	8.01051	5.53301	5.22977	9.79852	5.71259	AT1G05590.1	1743	372	190	Y	Encodes a protein with &#946;-hexosaminidase activity (the enzyme is active with p-nitrophenyl-&#946;-N-acetylglucosaminide as substrate but displayed only a minor activity toward p-nitrophenyl-&#946;-N-acetylgalactosaminide). Chitotriose-PA was digested almost completely overnight by a 50% ammonium sulfate fraction of a supernatant yeast expressing AtHEX3.	HEXO2
AT1G05600	3.77874	3.88669	2.6117	3.08594	2.20688	3.25908	2.56893	3.64026	AT1G05600.1	1515	108	172	Y	Tetratricopeptide repeat (TPR)-like superfamily protein;(source:Araport11)
AT1G05610	0.0648952	0.131475	0.0662595	0.181306	0.480687	0.44098	0.175572	0	AT1G05610.1	1431	143	34	Y	Encodes the small subunit of ADP-glucose pyrophosphorylase. The small subunit is the catalytic isoform responsible for ADP-glucose pyrophosphorylase activity. The presence of the small subunit is required for large subunit stability. Two isoforms of the small subunit (ApS1 and ApS2) have been described. ApS2 is a minor small subunit isoform present in all plant tissues tested.	APS2
AT1G05615	0	0	0	0	0	0	0	0	AT1G05615.1	519			Y	B3 domain protein (DUF313);(source:Araport11)
AT1G05620	5.62975	4.61658	4.31108	4.49388	2.66832	2.44791	4.04955	3.94236	AT1G05620.1	969	405	183	Y	Encodes a cytosolic inosine nucleoside hydrolase. It forms a heterocomplex with NSH1 with almost two orders of magnitude higher catalytic efficiency for xanthosine hydrolysis than observed for NSH1 alone. Transcript levels for this gene are elevated in older leaves suggesting that it may play a role in purine catabolism during senescence.	URH2
AT1G05630	10.4561	8.17617	2.72919	5.19824	9.41432	8.25824	9.00417	9.05009	AT1G05630.1	3513	259	210	Y	Encodes an inositol polyphosphate 5-phosphatase with phosphatase activity toward only Ins(1,4,5)P3. Induced in response to ABA and wounding treatments. Expressed in young seedlings and flowers, while no transcripts were detectable in maturated roots, stems, and rosette leaves Modulates the development of cotyledon veins through its regulation of auxin homeostasis. Involved in blue light light?sti…	5PTASE13
AT1G05640	1.78531	1.58243	0	0.498786	0.413251	0.379115	1.69054	0.508147	AT1G05640.1	1884	454		Y	Ankyrin repeat family protein;(source:Araport11)
AT1G05650	0	0	0	0	0	0	0	0	AT1G05650.1	1185	53	262	Y	Pectin lyase-like superfamily protein;(source:Araport11)
AT1G05660	0	0	0	0	0	0	0	0	AT1G05660.1	1185	133	216	Y	Pectin lyase-like superfamily protein;(source:Araport11)
AT1G05670	2.0086	1.90549	1.82296	2.22686	1.74166	1.89569	2.01267	2.26865	AT1G05670.1	2226	226	821	Y	Pentatricopeptide repeat (PPR-like) superfamily protein;(source:Araport11)
AT1G05675	0.209681	0.141602	1.71272	0.585815	2.91213	6.88673	2.33218	0.795745	AT1G05675.1	1362	34	97	Y	UDP-Glycosyltransferase superfamily protein;(source:Araport11)
AT1G05680	0.891893	3.55365	1.76058	0.33224	0	0.0505054	2.6811	1.86161	AT1G05680.1	1362	199	194	Y	Encodes a UDP-glucosyltransferase, UGT74E2, that acts on IBA (indole-3-butyric acid) and affects auxin homeostasis. The transcript and protein levels of this enzyme are strongly induced by H2O2 and may allow integration of ROS (reactive oxygen species) and auxin signaling. This enzyme can also transfer glycosyl groups to several compounds related to the explosive TNT when this synthetic compound …	UGT74E2
AT1G05690	2.30345	3.03878	8.58707	7.28353	4.21588	4.27714	8.16428	6.86116	AT1G05690.1	1095	625	228	Y	BTB and TAZ domain protein. Acts redunantly with BT1 and BT2 during female gametophyte development. Acts with BT2 during male gametophyte development.	BT3
AT1G05700	0	0	0	0	0	0	0.0326759	0	AT1G05700.1	2559	123	198	Y	Leucine-rich repeat transmembrane protein kinase protein;(source:Araport11)
AT1G05710	1.92958	1.17278	11.8209	12.9382	1.57219	1.18008	17.1926	16.8424	AT1G05710.2	516	569	267	Y	basic helix-loop-helix (bHLH) DNA-binding superfamily protein;(source:Araport11)
AT1G05720	17.3919	19.757	37.0372	40.1447	9.43177	9.3913	24.871	24.9867	AT1G05720.1	492	60	288	Y	selenoprotein family protein;(source:Araport11)
AT1G05730	4.81622	5.32227	13.7838	10.6694	2.97286	3.03721	9.34485	6.43872	AT1G05730.1	450	552	428	Y	FAM136A-like protein (DUF842);(source:Araport11)
AT1G05740	0	0	0	0	0.186162	0.341568	0	0	AT1G05740.1	438	81		Y	FAM136A-like protein (DUF842);(source:Araport11)
AT1G05750	1.97317	3.63713	2.27887	2.04844	1.28784	1.29136	1.45856	1.28895	AT1G05750.1	1503	14	1709	Y	Encodes a pentatricopeptide repeat protein required for editing of rpoA and clpP chloroplast transcripts.	PDE247
AT1G05760	2.37883	5.14073	1.61923	2.36304	1.17469	2.0206	2.28831	1.95601	AT1G05760.1	525	70	63	Y	Specifically restrict the long-distance movement of tobacco etch potyvirus (TEV) without involving either hypersensitive cell death or systemic acquired resistance	RTM1
AT1G05770	0.265864	0.807945	0.678633	0.123796	0.615402	0.67748	0.359643	0	AT1G05770.1	555	71	159	Y	Mannose-binding lectin superfamily protein;(source:Araport11)
AT1G05780	5.7973	7.5854	10.3586	13.3848	3.24297	4.00097	4.24787	6.07316	AT1G05780.1	321	203	340	Y	Vacuolar ATPase assembly integral membrane protein VMA21-like domain-containing protein;(source:Araport11)
AT1G05783	1.13838	3.07509	4.45553	8.30449	1.40535	0.966949	4.79088	5.40022	AT1G05783.1	336	214		Y	hypothetical protein;(source:Araport11)
AT1G05785	6.75852	6.29855	11.041	9.18932	1.87729	5.05185	10.6053	9.10529	AT1G05785.1	408	113	251	Y	Got1/Sft2-like vescicle transport protein family;(source:Araport11)
AT1G05790	11.8017	14.2297	13.9036	14.8618	7.25521	5.96595	11.2032	11.2422	AT1G05790.1	2064		120	Y	lipase class 3 family protein;(source:Araport11)
AT1G05800	0	0	0	0	0	0	0	0	AT1G05800.1	1416			Y	Encodes a galactolipase. Located in the chloroplast. Involved in the initial step of jasmonic acid biosynthesis. Expressed in vegetative tissues and is necessary for the biosynthesis of basal-level JAs in vegetative tissues.	DGL
AT1G05805	16.1033	24.9101	34.8424	39.8466	7.53567	5.97497	13.4738	20.5178	AT1G05805.1	1089	399	307	Y	basic helix-loop-helix (bHLH) DNA-binding superfamily protein;(source:Araport11)	AKS2
AT1G05810	8.418	9.00996	5.18942	4.14162	13.8236	15.3799	4.01063	4.06866	AT1G05810.1	657			Y	Rab GTPase-like A5A protein;(source:Araport11)	RABA5E
AT1G05820	1.2457	1.40747	0.342432	0.624666	1.90752	3.01154	0.820948	1.27278	AT1G05820.1	1611	298	269	Y	SIGNAL PEPTIDE PEPTIDASE-LIKE 5;(source:Araport11)	SPPL5
AT1G05830	9.27452	9.68686	7.19576	8.46636	7.25303	6.09755	7.13537	8.89868	AT1G05830.1	3252	292	439	Y	Encodes a homolog of trithorax, a histone-lysine N-methyltransferase. Paralog of ATX1. Unlike ATX1 which is involved in trimethylating of histone H3-mysine 4, ATX2 is involved in dimethylating of histone H3-lysine 4. ATX1 and ATX2 influence the expression of largely nonoverlapping gene sets. The expression pattern of ATX2 is also different from that of ATX1.	ATX2
AT1G05835	4.87787	3.52942	4.4468	5.02936	2.74208	2.3676	2.82791	3.14036	AT1G05835.1	384	103	112	Y	PhD finger protein.
AT1G05840	11.049	15.545	19.3662	24.8095	14.0949	13.7648	23.9695	25.974	AT1G05840.1	1458	133	109	Y	Eukaryotic aspartyl protease family protein;(source:Araport11)
AT1G05850	286.58	276.337	125.092	137.852	400.846	460.092	150.687	108.354	AT1G05850.1	966	324	330	Y	Encodes an endo chitinase-like protein AtCTL1. Essential for tolerance to heat, salt and drought stresses. Also involved in root hair development, cell expansion and response to cytokinin. Allelic to erh2. 11 alleles described in Hauser (1995). Mutant is defective in acquired thermotolerance, appears semidwarf throughout its life cycle and has extra lateral branches. There are two EMS alleles. Ex…	POM1
AT1G05860	10.2454	9.07151	6.89639	8.33983	5.76195	7.60666	6.63879	5.11221	AT1G05860.1	843	75	457	Y	INO80 complex subunit D-like protein;(source:Araport11)
AT1G05870	10.6279	13.4277	11.9841	9.89748	17.0312	15.3267	13.5867	12.9087	AT1G05870.1	570	148	1069	Y	hypothetical protein (DUF1685);(source:Araport11)
AT1G05880	0	0	9.81501	5.34885	0	0	5.56134	5.39187	AT1G05880.2	1491	12	223	Y	Encodes ARI12 (ARIADNE 12). ARI12 belongs to a family of `RING between RING fingers' (RBR) domain proteins with E3 ligase activity. Expression of ARI12 is induced by UV-B exposure.	ARI12
AT1G05890	20.0858	24.4945	32.1704	33.6779	15.1652	13.9857	22.9339	23.7593	AT1G05890.2	1785	375	261	Y	RING/U-box superfamily protein;(source:Araport11)	ARI5
AT1G05894	0.131177	0.0664401	0.133935	0.0610812	0.242912	0.38998	0.473195	0.933413	AT1G05894.1	1374	95	122	Y	hypothetical protein;(source:Araport11)
AT1G05900	10.5581	11.8672	25.6211	23.4364	13.5922	14.3736	21.2604	18.0444	AT1G05900.2	1161	47	235	Y	endonuclease III 2;(source:Araport11)	NTH2
AT1G05910	6.70052	6.70858	8.93623	9.60193	5.07377	3.90462	10.7035	11.2113	AT1G05910.1	3633	173	212	Y	Encodes an acetylated histone-binding protein BRAT1. BRAT1 forms a complex with BRP1 to prevent transcriptional silencing.	BRAT1
AT1G05920	0	0	0	0	0	0	0	0	AT1G05920.1	948	266	263	Y	B3 domain protein (DUF313);(source:Araport11)
AT1G05930	0	0	0	0	0	0	0	0	AT1G05930.1	957			Y	B3 domain protein (DUF313);(source:Araport11)
AT1G05940	28.4736	29.9405	32.7589	30.4078	19.6293	23.5285	34.4236	31.0274	AT1G05940.1	1710	58	255	Y	Encodes a member of the cationic amino acid transporter (CAT) subfamily of amino acid polyamine choline transporters.	CAT9
AT1G05950	1.61965	1.82818	0.519733	2.45644	0.514154	0.510989	1.12678	0.83418	AT1G05950.1	1884	199	172	Y	hypothetical protein;(source:Araport11)
AT1G05960	23.0225	29.3166	6.12961	7.17314	8.78346	9.45301	6.99734	6.17935	AT1G05960.2	3012	168	505	Y	ARM repeat superfamily protein;(source:Araport11)
AT1G05970	4.47743	6.3868	2.23913	4.42502	4.14561	2.79416	3.87304	2.16734	AT1G05970.2	603	111	428	Y	Anti-silencing factor. Forms a complex with ASI1-EDM2 that is required for expression of some nonintronic HC-TRE genes	AIPP1
AT1G05990	0	0	0	0	0	0	0	0	AT1G05990.1	453	196	144	Y	EF hand calcium-binding protein family;(source:Araport11)	RHS2
AT1G06000	15.9124	21.8473	34.7766	31.4136	41.3991	22.8993	40.2636	30.3188	AT1G06000.1	1308	92	187	Y	encodes a flavonol-7-O-rhamnosyltransferase involved in the formation of rhamnosylated flavonols	UGT89C1
AT1G06010	9.31915	9.44013	7.63555	5.57152	5.43277	4.49537	5.91409	6.65848	AT1G06010.1	237	104	566	Y	basic leucine zipper/W2 domain protein;(source:Araport11)
AT1G06020	0.22393	0	0.83834	0.625624	0.276447	0.634027	0.403891	0.495728	AT1G06020.1	1038	298	62	Y	Encodes a member of the fructokinase gene family. Nomenclature according to Riggs 2017 has been adopted for the family by the community (personal communication, Boernke, Callis, Granot, Boernke, and Smeekens).	FRK5
AT1G06030	0	0	0.262859	0.239754	0	0	0.386952	0.0814178	AT1G06030.1	990	77	149	Y	Encodes a member of the fructokinase gene family. Nomenclature according to Riggs 2017 has been adopted for the family by the community (personal communication, Boernke, Callis, Granot, Boernke, and Smeekens).	FRK6
AT1G06040	56.1835	76.8703	191.598	200.43	219.732	222.706	211.791	187.631	AT1G06040.1	747	324	322	Y	Encodes salt tolerance protein (STO) which confers salt tolerance to yeast cells. Fully complements calcineurin deficient yeast but does not encode a phosphoprotein phosphatase. Sequence has similarities to CONSTANS. STO co-localizes with COP1 and plays a role in light signaling.STO transcript levels are regulated by photoperiod and phtyohormones. STO competes with FLC in the regulation of floral…	STO
AT1G06045	110.605	206.661	352.358	383.625	540.989	551.74	543.492	414.927	AT1G06045.1	267			Y	hypothetical protein;(source:Araport11)
AT1G06050	1.53458	2.88693	5.96893	10.4802	4.12724	4.34495	4.41537	10.1916	AT1G06050.1	942	231	255	Y	ENHANCED DISEASE RESISTANCE-like protein (DUF1336);(source:Araport11)
AT1G06060	14.3869	17.9805	20.6032	15.7472	11.5907	13.5693	13.9012	13.8269	AT1G06060.1	642	130	345	Y	LisH and RanBPM domains containing protein;(source:Araport11)
AT1G06070	8.23142	7.91609	8.77682	11.256	7.42845	6.63782	7.32932	8.1556	AT1G06070.1	1272	359	372	Y	Basic-leucine zipper (bZIP) transcription factor family protein;(source:Araport11)	bZIP69
AT1G06080	10.2474	11.4898	0	0	2.53496	0.996668	0	0	AT1G06080.1	918	198	218	Y	Encodes a protein homologous to delta 9 acyl-lipid desaturases of cyanobacteria and acyl-CoA desaturases of yeast and mammals. expression down-regulated by cold temperature. It is involved in the desaturation of VLCFAs to make monounsaturated VLCFAs.	ADS1
AT1G06090	0.0451152	0.365607	0	0	0	0	0	0	AT1G06090.1	900	1220	193	Y	Fatty acid desaturase family protein;(source:Araport11)
AT1G06100	0	0	0	0	0	0	0	0	AT1G06100.1	900	58		Y	Fatty acid desaturase family protein;(source:Araport11)
AT1G06110	13.9568	17.0971	20.1602	20.4537	13.3232	13.1416	20.1483	20.273	AT1G06110.1	1311	440	178	Y	SKP1/ASK-interacting protein 16;(source:Araport11)	SKIP16
AT1G06120	0	0	0	0	0	0	0	0.0857177	AT1G06120.1	900	53	202	Y	Fatty acid desaturase family protein;(source:Araport11)
AT1G06130	19.13	23.4828	38.7931	46.5178	16.0518	15.5157	39.2959	37.0556	AT1G06130.1	996	298	277	Y	glyoxalase 2-4;(source:Araport11)	GLX2-4
AT1G06135	0	0	0	0.173846	0	0	0	0	AT1G06135.1	210	123	226	Y	transmembrane protein;(source:Araport11)
AT1G06137	0	0	0	0	0	0	0.904871	0	AT1G06137.1	207	90	119	Y	transmembrane protein;(source:Araport11)
AT1G06140	0.703177	0.664819	0.143592	0.174627	0.0868087	0	0.338209	0.444762	AT1G06140.1	1677	22	527	Y	Encodes MEF3 (mitochondrial editing factor 3), a PPR (pentatricopeptide repeat) protein of the E domain subclass. Functions in mitochondrial RNA editing.	MEF3
AT1G06143	1.84248	2.20575	3.76244	1.71586	1.0856	0.663947	1.71194	2.22481	AT1G06143.1	1734	43	92	Y	basic helix loop helix DNA-binding superfamily protein;(source:Araport11)
AT1G06148	0.199525	0.40423	0.305579	0.557439	0	0	0.629777	0.47325	AT1G06148.2	252	378	416	Y	hypothetical protein;(source:Araport11)
AT1G06150	9.24456	13.6921	10.9406	10.0441	8.42977	8.44728	7.76853	9.00338	AT1G06150.1	2205	536	239	Y	Encodes a LHW-like protein with 79% amino acid identity to LHW.	EMB1444
AT1G06160	0.192176	0	22.7611	33.8251	0.355868	0.571325	3.0329	2.82608	AT1G06160.1	735	139	212	Y	encodes a member of the ERF (ethylene response factor) subfamily B-3 of ERF/AP2 transcription factor family. The protein contains one AP2 domain. There are 18 members in this subfamily including ATERF-1, ATERF-2, AND ATERF-5.	ORA59
AT1G06170	0.0671502	0.272088	0	0	0	0	0.0605577	0	AT1G06170.1	1263	136	155	Y	Encodes a bHLH transcription factor that together with bHLH010 and bHLH091 is important for the normal transcriptome of the developing Arabidopsis anther, possibly by forming a feed-forward loop with DYT1.	bHLH089
AT1G06180	0.0969809	0.19648	4.95099	5.87055	0.359175	0.329505	6.55948	3.22039	AT1G06180.1	741	148	187	Y	member of MYB3R- and R2R3- type MYB- encoding genes	MYB13
AT1G06190	39.6509	30.5992	17.0281	16.2799	45.7665	46.1959	19.9931	20.7794	AT1G06190.1	1206	116	236	Y	Encodes a novel ribonucleic acid-binding protein that interacts with the endonuclease RNase E and supports its function in processing plastid ribonucleic acids.	RHON1
AT1G06200	31.2525	31.0143	45.106	43.2131	33.8409	33.0251	40.5088	43.1195	AT1G06200.1	621	83	281	Y	Peptidase S24/S26A/S26B/S26C family protein;(source:Araport11)
AT1G06210	11.397	14.4812	14.9998	15.1537	7.44155	10.0724	13.6051	13.3755	AT1G06210.1	1152	181	251	Y	ENTH/VHS/GAT family protein;(source:Araport11)
AT1G06220	17.1101	17.6275	14.3747	14.6313	15.8961	15.5734	20.7403	17.4225	AT1G06220.2	2964	302	314	Y	Encodes a protein with similarity to splicing factor Snu114. Snu114 is thought to be involved in activation of the splicosome. Loss of GFA1 function results in reduced female fertility. Approximately 50% of ovules abort due to defects in the female gametophyte. In mutant gametophytes antipodal cells express egg cell markers suggesting a defect in specification of cell fate.GFA1 is also required t…	MEE5
AT1G06225	0	0	0	0	0	0	0	0	AT1G06225.1	252	57	72	Y	Member of a large family of putative ligands homologous to the Clavata3 gene. Consists of a single exon.	CLE3
AT1G06230	11.7065	12.4323	15.0693	16.1479	13.6361	11.9216	18.1345	18.7499	AT1G06230.1	2301	460	555	Y	This gene is predicted to encode a bromodomain-containing protein. Plant lines expressing RNAi constructs targeted against GTE4 show some resistance to agrobacterium-mediated root transformation.	GTE4
AT1G06240	13.0836	11.066	8.10601	8.51731	9.35014	8.14619	9.8517	9.27974	AT1G06240.1	1152	71	420	Y	diiron containing four-helix bundle family ferritin protein, putative (Protein of unknown function DUF455);(source:Araport11)
AT1G06250	3.38209	3.14049	3.16543	4.79011	1.56572	2.21443	3.68547	4.61261	AT1G06250.1	1272	45	164	Y	alpha/beta-Hydrolases superfamily protein;(source:Araport11)
AT1G06260	3.87222	5.43114	1.01375	1.10957	4.22877	2.1084	1.88034	1.6014	AT1G06260.1	1032	19		Y	Cysteine peptidase,activity detected in leaf and flower.
AT1G06270	3.4203	3.85693	1.64727	1.32218	1.37428	1.42521	0.814776	1.5919	AT1G06270.1	1032	334	251	Y	Pentatricopeptide repeat (PPR) superfamily protein;(source:Araport11)
AT1G06280	0	0	0	0	0	0	0	0	AT1G06280.1	621	2	20	Y	LOB domain-containing protein 2;(source:Araport11)	LBD2
AT1G06290	24.4826	23.038	35.2331	29.59	18.9477	18.1919	34.3327	31.5602	AT1G06290.1	2028	215	276	Y	Encodes an acyl-CoA oxidase with specificity for medium chain fatty acids. The mRNA is cell-to-cell mobile.	ACX3
AT1G06310	0	0	0	0	0	0	0	0	AT1G06310.1	2028	150	170	Y	Encodes a putative acyl-CoA oxidase. However, no transcripts have been detected for this gene and no altered phenotypes have been detected in plants mutant for this gene. This suggests that ACX6 does not significantly contribute to seedling beta-oxidation of fatty acids or indole-3-butyric acid in vivo.	ACX6
AT1G06320	0	0	0	0	0	0	0	0	AT1G06320.1	588	79		Y	hypothetical protein;(source:Araport11)
AT1G06330	0	0	0	0	0	0	0	0	AT1G06330.1	453	76	442	Y	Heavy metal transport/detoxification superfamily protein;(source:Araport11)
AT1G06340	0	0	0	0	0	0	0	0	AT1G06340.1	405	116	299	Y	Plant Tudor-like protein;(source:Araport11)
AT1G06350	0.0842904	0.0853846	0	0	0	0	0	0	AT1G06350.1	903	52	283	Y	Fatty acid desaturase family protein;(source:Araport11)	ADS4
AT1G06360	9.91048	5.56792	0	0	3.31571	0.495179	0.075105	0	AT1G06360.1	900	46	307	Y	Fatty acid desaturase family protein;(source:Araport11)
AT1G06380	7.4821	5.0797	4.87622	4.00285	4.42188	4.80032	5.88615	4.68211	AT1G06380.1	765	131	415	Y	Ribosomal protein L1p/L10e family;(source:Araport11)
AT1G06390	31.4645	35.693	24.2449	29.9058	29.2418	28.9284	36.0273	29.0136	AT1G06390.1	1224	114	433	Y	encodes a GSK3/shaggy-like protein kinase. Gene expression is induced by NaCl and ABA but not KCl, suggesting that this gene may be involved in response to osmotic stress. This protein can interact with the BZR1 protein involved in brassinosteroid-mediated signaling in a Y2H assay and promotes BZR1 phosphorylation in protoplasts.	GSK1
AT1G06400	17.5479	12.9565	56.856	42.7796	27.2957	28.8832	46.2093	47.8001	AT1G06400.1	651	194	493	Y	small GTP-binding protein (ara-2).RabGTPase functioning in anterograde trafficking from trans-Golgi network/early endosomal compartments to the plasma membrane as well as in responses to salinity stress.	ARA-2
AT1G06410	21.2937	24.958	38.6896	39.8893	36.0791	33.8806	43.138	53.9704	AT1G06410.1	2556	281	564	Y	Encodes an enzyme putatively involved in trehalose biosynthesis. Though the protein has both trehalose-6-phosphate synthase (TPS)-like and trehalose-6-phosphate phosphatase (TPP)-like domains, neither activity has been detected in enzymatic assays nor has the protein been able to complement yeast TPS or TPP mutants.	TPS7
AT1G06420	0	0.0919184	0	0	0.0840157	0.231227	0.245496	0	AT1G06420.1	666	109	375	Y	DNA ligase-like protein;(source:Araport11)
AT1G06430	38.9013	47.0095	181.517	153.459	168.258	180.917	255.902	282.403	AT1G06430.1	2058	219	156	Y	encodes a FtsH protease that is localized to the chloroplast	FTSH8
AT1G06440	0.765281	0.553725	0.167436	0.356344	0.0506119	0.0928622	0.345074	0.0518617	AT1G06440.1	1173	304	432	Y	Ubiquitin carboxyl-terminal hydrolase family protein;(source:Araport11)
AT1G06450	27.2221	32.0182	15.1325	13.8024	6.30118	4.43185	7.36487	8.96775	AT1G06450.1	1083	84	213	Y	Deadenylase.
AT1G06460	292.753	327.921	129.209	101.153	55.8059	63.0054	64.6137	58.3082	AT1G06460.1	858	242	221	Y	ACD32.1 encodes an alpha-crystallin domain containing protein with homology to small heat shock proteins.	ACD32.1
AT1G06470	12.6043	13.2769	9.40609	12.635	8.646	8.92772	8.57231	7.34981	AT1G06470.1	1245	488	759	Y	Nucleotide/sugar transporter family protein;(source:Araport11)
AT1G06475	0.545391	1.47326	0.185619	0.677214	0.673297	1.23536	0.655795	0.862404	AT1G06475.1	282	134	158	Y	transmembrane protein;(source:Araport11)
AT1G06490	0.207561	0.718374	0.0883021	0.354378	0.496463	0.426069	0.202782	0.295387	AT1G06490.1	5877	42	114	Y	Encodes Callose Synthase 7 (CalS7), a phloem-specific callose synthase responsible for callose deposition in developing sieve elements during phloem formation and in mature phloem induced by wounding.	CalS7
AT1G06500	16.7269	14.6123	15.6684	13.8625	7.24636	12.2528	5.95086	10.046	AT1G06500.1	411	125	144	Y	hypothetical protein;(source:Araport11)
AT1G06510	22.0038	18.1524	28.4234	31.4361	16.4374	13.4513	19.7684	19.7692	AT1G06510.1	834	160	258	Y	forkhead-associated domain protein;(source:Araport11)
AT1G06515	21.9253	19.5381	24.2378	24.2567	11.9055	10.362	10.7041	13.4508	AT1G06515.1	171	147	315	Y	Encodes a 56-amino acid polypeptide with low but significant similarity to human small subunit of serine palmitoyltransferase that localizes to the ER and physically interacts with and greatly stimulates the activity of LCB1/LCB2 heterodimer ser palmitoyltransferase complex. Mutants have low pollen viability.	ssSPTa
AT1G06520	0	0.137103	0.0460637	0.252089	0.375946	1.45621	1.99361	1.49811	AT1G06520.1	1758	288	267	Y	sn-glycerol-3-phosphate 2-O-acyltransferase. Expressed in flower buds and siliques. Homozygous mutant plants are male sterile.	GPAT1
AT1G06530	29.4475	24.2507	27.3674	23.4573	19.174	20.8337	22.1856	21.5287	AT1G06530.1	972	243	206	Y	Encodes PEROXISOMAL AND MITOCHONDRIAL DIVISION FACTOR2. Involved in mitochondrial morphogenesis.	PMD2
AT1G06540	22.9973	15.968	20.9453	16.49	15.6948	11.7388	17.6237	18.0287	AT1G06540.1	378	53	1502	Y	hypothetical protein;(source:Araport11)
AT1G06550	16.272	17.6844	10.5604	11.534	24.2765	21.8235	7.60457	5.56272	AT1G06550.1	1164	213	207	Y	ATP-dependent caseinolytic (Clp) protease/crotonase family protein;(source:Araport11)
AT1G06560	4.11846	3.70258	5.88706	6.42434	5.6722	6.90905	4.17839	6.39838	AT1G06560.1	1800	45	182	Y	NOL1/NOP2/sun family protein;(source:Araport11)	NOP2C
AT1G06570	4.83542	5.76723	51.9986	60.9374	55.6746	53.8579	82.7125	90.4947	AT1G06570.1	1338			Y	Mutation of the PDS1 locus disrupts the activity of p-hydroxyphenylpyruvate dioxygenase (HPPDase), the first committed step in the synthesis of both plastoquinone and tocopherols in plants.	PDS1
AT1G06580	0.870359	0.60324	1.16929	1.06651	0.763444	1.51749	1.19802	1.04306	AT1G06580.1	1503	331	444	Y	Pentatricopeptide repeat (PPR) superfamily protein;(source:Araport11)
AT1G06590	2.974	2.51603	1.96874	2.67831	1.84582	1.72111	1.9452	1.76737	AT1G06590.1	2751	244	198	Y	anaphase-promoting complex subunit;(source:Araport11)
AT1G06620	0.559901	0.708962	17.7218	15.8382	0.259204	0.29724	24.2367	26.8924	AT1G06620.1	1098	74	319	Y	encodes a protein whose sequence is similar to a 2-oxoglutarate-dependent dioxygenase The mRNA is cell-to-cell mobile.
AT1G06630	10.166	11.5096	13.5548	16.7072	8.30528	8.07638	10.6241	12.1415	AT1G06630.1	1434	96	215	Y	F-box/RNI-like superfamily protein;(source:Araport11)
AT1G06640	18.0361	25.5686	25.0408	29.194	22.1334	26.7492	34.5531	29.1534	AT1G06640.1	1110	740	337	Y	encodes a protein whose sequence is similar to a 2-oxoglutarate-dependent dioxygenase The mRNA is cell-to-cell mobile.
AT1G06645	19.9096	21.0143	24.5218	25.154	11.8597	12.4766	16.0088	15.4549	AT1G06645.1	1140	34	325	Y	2-oxoglutarate (2OG) and Fe(II)-dependent oxygenase superfamily protein;(source:Araport11)
AT1G06650	51.0248	37.7744	120.412	131.836	54.4898	55.1374	127.597	126.812	AT1G06650.2	1110	70	180	Y	encodes a protein whose sequence is similar to 2-oxoglutarate-dependent dioxygenase The mRNA is cell-to-cell mobile.
AT1G06660	1.56499	1.07575	4.45128	6.03798	0.879758	0.949512	2.21783	3.9241	AT1G06660.1	1446	271	150	Y	Encodes JASON. jason mutant produces diploid male gametes leading to triploid progeny. Diploid gametes in the jason mutant are generated by a defect in male meiosis II.	JASON
AT1G06670	7.39073	7.26349	6.70765	8.97191	7.45499	5.66528	9.6816	8.81725	AT1G06670.1	4731	157	322	Y	nuclear DEIH-box helicase (NIH) encoding a putative RNA and/or DNA helicase homologous to a group of nucleic acid helicases from the DEAD/H family with nuclear DEIH-box helicase (NIH) distinct N- and C-terminal regions that differ from animal DEIH proteins The mRNA is cell-to-cell mobile.	NIH
AT1G06680	4630.78	4854.74	2160.09	2054.09	3933.17	3762.71	1856.78	1898.3	AT1G06680.1	792	306	253	Y	Encodes a 23 kD extrinsic protein that is part of photosystem II and participates in the regulation of oxygen evolution. Phosphorylation of this protein is dependent on calcium. In plsp1-1 mutant plastids, the nonmature form of the protein localizes in the stroma. The mRNA is cell-to-cell mobile.	PSBP-1
AT1G06690	38.5068	32.4288	30.2995	28.6642	61.3257	56.8115	31.974	31.7281	AT1G06690.1	1134	131	342	Y	NAD(P)-linked oxidoreductase superfamily protein;(source:Araport11)
AT1G06700	33.16	31.5717	23.7961	29.4376	21.6814	22.4296	18.6716	23.0572	AT1G06700.1	1086	449	350	Y	Protein kinase superfamily protein;(source:Araport11)
AT1G06710	0.976959	1.94836	2.15086	1.73435	1.83738	1.14103	1.59689	1.96965	AT1G06710.1	2994		424	Y	Tetratricopeptide repeat (TPR)-like superfamily protein;(source:Araport11)	MTSF1
AT1G06720	5.70694	3.98891	3.81664	3.50773	8.79788	7.80451	7.17959	6.74104	AT1G06720.1	3444	42	171	Y	P-loop containing nucleoside triphosphate hydrolases superfamily protein;(source:Araport11)
AT1G06730	4.80738	6.0343	4.00145	4.0877	4.7414	5.14867	5.65488	4.75933	AT1G06730.1	1467	124	406	Y	pfkB-like carbohydrate kinase family protein;(source:Araport11)
AT1G06740	1.33123	1.21801	1.5346	1.75964	0.71569	0.802475	1.08436	0.774105	AT1G06740.1	2181	249		Y	Encodes a member of a domesticated transposable element gene family MUSTANG. Members of this family are derived from transposable elements genes but gained function in plant fitness and flower development. Known members include: AT3G04605 (MUG1), AT2G30640 (MUG2), AT1G06740 (MUG3), AT5G16505 (MUG4), AT3G06940 (MUG5), AT5G48965 (MUG6), AT3G05850 (MUG7) and AT5G34853 (MUG8).
AT1G06750	0.0544348	0.330849	0.389054	0.152082	0	0.277424	0.196362	0.0516453	AT1G06750.2	1581	181	155	Y	P-loop containing nucleoside triphosphate hydrolases superfamily protein;(source:Araport11)
AT1G06760	121.098	161.797	166.023	120.238	32.5117	34.4147	80.7904	79.357	AT1G06760.1	825	151	183	Y	winged-helix DNA-binding transcription factor family protein;(source:Araport11)	H1.1
AT1G06770	3.79077	2.82665	2.84909	3.08898	3.94857	3.75656	4.03585	5.04511	AT1G06770.1	1266	390	326	Y	Encodes a C3HC4 RING-domain-containing ubiquitin E3 ligase capable of interacting with DREB2A. The DRIP1-GFP fusion protein is nuclear-localized. DRIP1 seems to be involved in regulating stress-related transcriptional changes and drought tolerance.	DRIP1
AT1G06780	3.76766	4.88864	5.23001	6.03187	4.46834	3.88349	5.68839	6.02458	AT1G06780.2	1809	378	278	Y	Encodes a protein with putative galacturonosyltransferase activity.	GAUT6
AT1G06790	7.60896	6.71675	12.3193	8.90818	5.53541	4.70884	8.03827	10.5192	AT1G06790.1	615	185	160	Y	Encodes a subunit of RNA polymerase III involved in maintaining global RNA homeostasis, not just that of genes transcribed by RNA pol III.	NRPC7
AT1G06800	5.18483	5.30742	5.6839	4.06612	6.0639	5.93386	6.59534	6.73144	AT1G06800.1	1548	243	121	Y	Encodes a lipase that hydrolyzes phosphatidylcholine, glycolipids as well as triacylglycerols.	PLA-I{gamma}1
AT1G06810	0	0	0	0	0	0	0	0	AT1G06810.1	609	11		Y	endonuclease/glycosyl hydrolase;(source:Araport11)
AT1G06820	18.5714	19.807	10.8174	10.819	15.4907	16.7128	10.7719	12.652	AT1G06820.1	1788	564	199	Y	Encodes carotenoid isomerase. Catalyzes the isomerization of poly-cis-carotenoids to all-trans-carotenoids. Together with PDS and ZDS, CRTiso is required to complete the synthesis of lycopene from phytoene.	CRTISO
AT1G06830	4.36379	2.30632	6.39272	3.88721	18.9723	21.434	4.79088	12.4205	AT1G06830.1	300	83	167	Y	Encodes a member of the CC-type glutaredoxin (ROXY) family that has been shown to interact with the transcription factor TGA2. CEPD1 is a non secreted polypeptide that is highly similar to CEPD2 which is another member of a novel family related to glutaredoxins. It is induced by nitrogen starvation. It acts downstream of the CEP1 peptide in systemic N-demand signalling .The RNA is expressed in th…	CEPD1
AT1G06840	4.02334	5.0783	3.16245	4.01448	4.19822	4.52949	3.68594	2.36301	AT1G06840.1	2862	299	107	Y	Leucine-rich repeat protein kinase family protein;(source:Araport11)
AT1G06850	4.5973	7.2442	1.11761	3.53383	5.54034	5.51657	1.97426	1.73084	AT1G06850.1	1014	185	231	Y	basic leucine-zipper 52;(source:Araport11)	bZIP52
AT1G06870	10.0338	9.44659	12.9566	12.5873	7.54146	6.96863	10.5923	10.4156	AT1G06870.1	1104	320	344	Y	Peptidase S24/S26A/S26B/S26C family protein;(source:Araport11)	Plsp2A
AT1G06890	30.7754	29.2121	16.5841	24.786	10.0259	9.6334	12.3351	12.2741	AT1G06890.1	1074	352	405	Y	UXT3 is a member of the NST-KT subfamily of nucleotide/sugar transporters. It is localized to the golgi and functions as a UDP-Xyl transporter.	UXT3
AT1G06900	12.9892	12.7439	6.85466	6.4968	11.5942	10.1406	9.66073	7.42184	AT1G06900.1	3075	110	390	Y	Insulinase (Peptidase family M16) family protein;(source:Araport11)
AT1G06910	3.43218	4.68022	5.12172	3.07338	3.85006	3.86841	2.55951	2.00388	AT1G06910.1	1173	108	300	Y	Arabidopsis thaliana myb family transcription factor (At1g06910)	TRFL7
AT1G06920	0	0	0	0	0	0	0	0	AT1G06920.1	948	101	178	Y	Encodes OFP4, a member of the plant specific ovate family proteins. Members of this family have been shown to bind to KNOX and BELL- like TALE class homeodomain proteins. OFP4 interacts with KNAT7 to regulate secondary cell wall formation.	OFP4
AT1G06923	0	0	0	0	0	0	0	0	AT1G06923.1	513	132	172	Y	transcription repressor OFP17-like protein;(source:Araport11)
AT1G06925	0	0	0	0	0	0	0	0	AT1G06925.1	432			Y	endonuclease/glycosyl hydrolase;(source:Araport11)
AT1G06930	0	0	0	0	0	0	0	0	AT1G06930.1	510	320	211	Y	TPRXL;(source:Araport11)
AT1G06950	45.8528	47.1239	20.2811	16.4085	35.6316	29.185	20.8123	22.5571	AT1G06950.1	3051	140	250	Y	Encodes a protein thought to be a part of the translocon at the chloroplast inner envelope. Involved in protein import into the chloroplast and chloroplast biogenesis. C-terminal half of Tic110 functions as scaffolds for protein-protein interactions.	TIC110
AT1G06960	14.7996	17.7609	10.7797	13.5192	11.6954	13.4517	10.9664	9.12232	AT1G06960.1	690	112	305	Y	Similar to U2B'. Functions in cold stress induced alternative splicing.	U2BL
AT1G06970	0	0.0366399	0	0.0336846	0.0334898	0.0921702	0	0.171584	AT1G06970.1	2490	238	157	Y	member of Putative Na+/H+ antiporter family	CHX14
AT1G06980	5.32303	3.76432	0.205092	0.467662	0.65094	0.767789	0.181148	0.0952878	AT1G06980.1	510	220	309	Y	6,7-dimethyl-8-ribityllumazine synthase;(source:Araport11)
AT1G06990	0	0	0	0.0761004	0	0	0.0736935	0	AT1G06990.1	1083	51	143	Y	GDSL-motif esterase/acyltransferase/lipase. Enzyme group with broad substrate specificity that may catalyze acyltransfer or hydrolase reactions with lipid and non-lipid substrates.
AT1G07000	17.4225	15.1871	39.3225	43.381	6.28272	8.17828	60.3258	57.5928	AT1G07000.1	1800	236	240	Y	A member of EXO70 gene family, putative exocyst subunits, conserved in land plants. Arabidopsis thaliana contains 23 putative EXO70 genes, which can be classified into eight clusters on the phylogenetic tree.	EXO70B2
AT1G07010	24.2945	21.1824	70.892	66.1103	70.9911	70.9901	70.7936	67.351	AT1G07010.3	1203	69	270	Y	Calcineurin-like metallo-phosphoesterase superfamily protein;(source:Araport11)	SLP1
AT1G07020	12.9962	9.03472	18.7332	25.274	6.96028	8.22517	15.7419	16.9238	AT1G07020.1	444	269	106	Y	hypothetical protein;(source:Araport11)
AT1G07025	0	0	0	0	0	0	0	0	AT1G07025.1	501			Y	Mitochondrial substrate carrier family protein;(source:Araport11)
AT1G07030	18.7315	14.939	21.409	18.0301	6.98912	7.06484	22.4394	15.2518	AT1G07030.1	981	294	218	Y	Mitochondrial substrate carrier family protein;(source:Araport11)
AT1G07040	22.5879	29.7336	28.5282	21.4191	3.4312	5.14634	17.1344	20.0352	AT1G07040.1	1116	352	306	Y	plant/protein;(source:Araport11)
AT1G07050	137.183	110.528	0	0	0.904029	0.311007	0	0	AT1G07050.1	588	128	139	Y	FITNESS encodes a protein with a single CCT domain and belongs to the CCT motif family genes (CMF). FITNESS acts upstream JUB1 thereby controlling H2O2 levels. FITNESS has a role in cellular redox homeostasis controlling H2O2 levels, due to changes in enzymes, metabolites and transcripts related to ROS detoxification.	FITNESS
AT1G07060	0.284724	0.576841	0	0.662894	0	0	0	0	AT1G07060.1	702		31	Y	hypothetical protein;(source:Araport11)	DFO
AT1G07070	9.91644	9.73609	5.91919	4.40437	10.1703	8.4231	6.60397	5.21074	AT1G07070.1	339	91	254	Y	Ribosomal protein L35Ae family protein;(source:Araport11)
AT1G07080	58.3617	72.4299	106.72	96.7829	56.6436	71.1705	103.109	101.756	AT1G07080.1	798	92	333	Y	Thioredoxin superfamily protein;(source:Araport11)
AT1G07090	7.29596	10.4053	9.99781	10.2813	0.799966	1.63086	2.16437	2.00376	AT1G07090.1	591	246	250	Y	LIGHT-DEPENDENT SHORT HYPOCOTYLS-like protein (DUF640);(source:Araport11)	LSH6
AT1G07110	90.7323	99.4525	48.2109	45.0186	71.9872	68.1383	47.5088	47.8513	AT1G07110.1	2235	213	341	Y	Encodes the bifunctional enzyme fructose-6-phosphate 2-kinase/fructose-2,6-bisphosphatase.	F2KP
AT1G07120	1.78977	1.81301	0.238356	1.23196	0.864592	1.32195	0.98247	0.885942	AT1G07120.1	1179	47	115	Y	CHUP1-like protein;(source:Araport11)
AT1G07130	1.52497	4.74464	13.4572	7.60805	2.31964	4.53362	5.99217	6.20067	AT1G07130.1	483	152	323	Y	Encodes a protein with similarity to yeast STN1, an OB fold protein involved in protecting yeast telomeres. In Arabidopsis, loss of STN1 function mutations exhibit gross morphological abnormalities and defects in telomere architecture and maintenance. STN1 likely plays a role in telomere end capping.	STN1
AT1G07135	0.804472	2.0955	4.22426	6.31457	17.8765	17.2784	16.9972	21.3709	AT1G07135.1	468	160	280	Y	glycine-rich protein;(source:Araport11)
AT1G07140	77.6441	60.035	98.3928	94.2315	49.7749	57.5906	90.8166	100.245	AT1G07140.1	687	148	681	Y	Encodes a putative Ran-binding protein (siRanBP).	SIRANBP
AT1G07150	1.2148	1.35363	1.05429	1.81011	0.562387	0.773897	0.602545	1.21018	AT1G07150.1	1500	218		Y	member of MEKK subfamily	MAPKKK13
AT1G07160	0	0	0.623072	0.315725	0.313899	0.172782	0.0611479	0.12866	AT1G07160.1	1143	95	301	Y	Protein phosphatase 2C family protein;(source:Araport11)
AT1G07170	10.5811	4.80483	9.3134	10.1937	3.9413	7.64468	8.88419	8.53881	AT1G07170.1	333	271	254	Y	Similar to human splicing factor 3b, 14 kda subunit, SF3b14b.
AT1G07175	0	0	0	0	0	0	0	0	AT1G07175.1	264	104	244	Y	alternative NAD(P)H dehydrogenase;(source:Araport11)
AT1G07180	2.02064	1.90066	30.6029	27.1513	98.9344	91.4976	52.1947	63.8117	AT1G07180.1	1533	310	326	Y	Internal NAD(P)H dehydrogenase in mitochondria. The predicted protein sequence has high homology with other designated NAD(P)H DHs from microorganisms; the capacity for matrix NAD(P)H oxidation via the rotenone-insensitive pathway is significantly reduced in the Atndi1 mutant plant line; the in vitro translation product of AtNDI1 is imported into isolated mitochondria and located on the inside of…	NDA1
AT1G07190	0	0	0	0	0	0	0	0	AT1G07190.1	165			Y	Lon protease;(source:Araport11)
AT1G07200	9.39645	11.1998	3.82667	3.09142	6.8411	8.11786	4.36975	5.10513	AT1G07200.2	2940	402	556	Y	Encodes a member of an eight-gene family (SMAX1 and SMAX1-like) that has weak similarity to AtHSP101, a ClpB chaperonin required for thermotolerance.	SMXL6
AT1G07210	18.8075	13.7839	13.0969	16.4657	15.8088	18.9936	11.9587	15.3769	AT1G07210.1	786	104	314	Y	Ribosomal protein S18;(source:Araport11)
AT1G07220	10.9617	11.4851	27.4867	23.3192	4.52742	4.88371	25.2469	25.3883	AT1G07220.1	1524	270	148	Y	O-glucosyltransferase rumi-like protein (DUF821);(source:Araport11)
AT1G07230	15.3882	21.5309	20.9654	25.7505	10.2852	13.0709	17.5203	18.4777	AT1G07230.1	1602	240	328	Y	non-specific phospholipase C1;(source:Araport11)	NPC1
AT1G07240	13.0165	15.0214	12.8415	12.0197	8.13626	9.33021	3.36803	5.36706	AT1G07240.1	1443	264	193	Y	Encodes a UDP-glucosyltransferase that plays a role in abscisic acid (ABA) glucosylation from ABA to ABA-glucose ester and regulates ABA homeostasis, thereby influencing the ABA signal network.	UGT71C5
AT1G07250	21.9984	23.1411	28.0473	25.4244	25.2252	24.6746	23.2469	24.6707	AT1G07250.1	1440	204	206	Y	UDP-glucosyl transferase 71C4;(source:Araport11)	UGT71C4
AT1G07260	0.532405	0.479393	0.0603999	0.991635	0.109544	0.0502477	0.106697	0.112249	AT1G07260.1	1431	179	154	Y	Encodes a uridine diphosphate-glycosyltransferase that acts on methyl salicylate (MeSA) to form MeSA glucosides in vitro and in vivo and facilitates negative regulation of the SAR response by modulating homeostasis of MeSA and SA.	UGT71C3
AT1G07270	0.69532	1.40869	0.0546106	0.149431	0.0990447	0.227158	0.0482351	0.0507453	AT1G07270.1	1518	120	313	Y	Cell division control, Cdc6;(source:Araport11)	CDC6b
AT1G07280	76.4264	86.5267	109.282	101.488	40.2242	43.3271	72.8215	71.3206	AT1G07280.1	1659	275	480	Y	Tetratricopeptide repeat (TPR)-like superfamily protein;(source:Araport11)
AT1G07290	0.713608	0.667267	1.9056	1.53362	0.609899	0.512892	0.445534	0.36456	AT1G07290.1	1065	564	272	Y	Encodes a GDP-mannose transporter.	GONST2
AT1G07300	3.76128	4.98245	7.18836	8.08338	2.2324	3.68638	3.04411	4.20904	AT1G07300.1	387	539	156	Y	josephin protein-like protein;(source:Araport11)
AT1G07310	20.4755	27.3693	18.7174	27.7883	12.482	13.2237	19.1774	18.3559	AT1G07310.1	1059	128	663	Y	Calcium-dependent lipid-binding (CaLB domain) family protein;(source:Araport11)
AT1G07320	314.385	240.16	59.6111	51.6872	246.472	212.992	69.3137	69.415	AT1G07320.1	849	223	340	Y	encodes a plastid ribosomal protein L4	RPL4
AT1G07330	0.310702	0.179849	0	0	0.616449	0.490124	0.160113	0	AT1G07330.1	2058		293	Y	dentin sialophosphoprotein;(source:Araport11)
AT1G07340	0	0	0	0	0	0	0	0	AT1G07340.1	1497	51	138	Y	sugar transporter 2;(source:Araport11)	STP2
AT1G07350	36.6192	23.8561	25.4679	24.5885	33.1069	34.3165	45.6474	42.2954	AT1G07350.1	1149	86	338	Y	Encodes a serine/arginine rich-like protein, SR45a. Involved in the regulation of stress-responsive alternative splicing.	SR45a
AT1G07360	19.8492	16.0971	21.1451	22.9728	21.9369	16.7138	24.833	20.5192	AT1G07360.1	1446	128	245	Y	Encodes MAC5A, a component of the MOS4-associated complex (MAC) that contributes to snc1- mediated autoimmunity. MAC is a highly conserved nuclear protein complex associated with the spliceosome. Homologues include AT1G07360 (MAC5A), AT2G29580 (MAC5B) and AT5G07060 (MAC5C).	MAC5A
AT1G07370	13.1132	11.7867	1.13145	1.806	3.0781	2.03943	2.83153	1.75228	AT1G07370.1	792	167	171	Y	Encodes putative proliferating cell nuclear antigen involved in cell cycle regulation. May be sumoylated.	PCNA1
AT1G07380	1.54688	2.15986	2.68925	3.30942	1.97417	1.527	3.31786	2.69722	AT1G07380.1	2340		156	Y	Encodes a neutral ceramidase that is involved in sphingolipid homeostasis and responses to oxidative stress.	AtNCER1
AT1G07390	0.27477	0.463895	1.87031	1.9618	1.75258	1.55594	5.20367	4.22896	AT1G07390.3	3252		166	Y	receptor like protein 1;(source:Araport11)	RLP1
AT1G07400	0.729731	0.246401	2.23522	0.453055	0.78826	1.13637	7.12929	6.69258	AT1G07400.1	474	222	162	Y	HSP20-like chaperones superfamily protein;(source:Araport11)
AT1G07410	0.999883	0.828707	0.0928095	0.931169	0.757459	0.694889	0.409872	0.517442	AT1G07410.1	645	133	370	Y	RAB GTPase homolog A2B;(source:Araport11)	RABA2b
AT1G07420	22.6684	22.7675	9.96609	9.80772	3.92418	4.69094	4.9225	5.11774	AT1G07420.1	801	355	469	Y	Arabidopsis thaliana sterol 4-alpha-methyl-oxidase mRNA. The sterol 4alpha-methyl oxidase2 family proteins SMO2-1 and SMO2-2 function partially through effects on auxin accumulation, auxin response and PIN1 expression to regulate embryogenesis in Arabidopsis.	SMO2-1
AT1G07430	0.49274	0.554597	0.559	0.305919	0.0506916	0	0.691234	0.519433	AT1G07430.1	1329	172	405	Y	Encodes a member of the group A protein phosphatase 2C (PP2C) family that is responsible for negatively regulating seed dormancy.	HAI2
AT1G07440	104.883	97.8096	27.3147	19.2215	55.2806	66.9668	22.2884	22.4398	AT1G07440.1	801	126	251	Y	NAD(P)-binding Rossmann-fold superfamily protein;(source:Araport11)
AT1G07450	0.642163	0.433666	0.874218	0.199344	4.55839	4.27276	0.0965196	0.304628	AT1G07450.1	783	80	112	Y	NAD(P)-binding Rossmann-fold superfamily protein;(source:Araport11)
AT1G07460	0	0	0	0	0	0	0	0	AT1G07460.1	777		124	Y	Concanavalin A-like lectin family protein;(source:Araport11)
AT1G07470	12.4557	12.6875	19.6416	19.9774	7.75251	7.81745	13.9787	15.5596	AT1G07470.1	1128	172	208	Y	Transcription factor IIA, alpha/beta subunit;(source:Araport11)
AT1G07473	0	0	0.461235	0.105173	0	0	0	0	AT1G07473.1	378	384	162	Y	hypothetical protein;(source:Araport11)
AT1G07476	1.10425	0.447434	1.24021	2.5709	0.511207	0.281387	0.597502	1.25719	AT1G07476.1	549	252	144	Y	transmembrane protein;(source:Araport11)
AT1G07480	9.4355	11.2113	16.8202	14.5818	7.88623	10.6139	11.4069	10.6456	AT1G07480.1	1128	235	683	Y	Transcription factor IIA, alpha/beta subunit;(source:Araport11)
AT1G07485	4.41366	2.23548	0	0.733989	9.92452	7.63188	0.426465	0	AT1G07485.1	303	130	229	Y	hypothetical protein;(source:Araport11)
AT1G07490	5.68894	4.77489	0.165958	1.66508	10.8357	8.28383	0.293167	0	AT1G07490.1	324	172	146	Y	ROTUNDIFOLIA like 3;(source:Araport11)	RTFL3
AT1G07500	0	0	0	1.46136	0.726452	1.99933	6.36812	1.48878	AT1G07500.1	249		17	Y	SMR5 is a member of the SIAMESE-RELATED Cyclin-Dependent Kinase Inhibitor family. It is induced by ROS/oxidative stress.	SMR5
AT1G07510	5.56334	4.99015	6.37844	5.97698	4.48918	6.04553	8.12834	8.61032	AT1G07510.1	2442	1254	3019	Y	encodes an FtsH protease that is localized to the mitochondrion	FTSH10
AT1G07520	3.8166	4.85626	4.6572	5.15809	4.05089	4.19069	4.86903	4.59251	AT1G07520.1	2088		154	Y	GRAS family transcription factor;(source:Araport11)
AT1G07530	10.1914	11.0718	15.0807	15.2338	11.5559	10.5699	15.5845	16.1854	AT1G07530.1	2310	269	247	Y	Encodes a member of the GRAS family of transcription factors. The protein interacts with the TGA2 transcription factor and affects the transcription of stress-responsive genes. The protein is found in the nucleus and is also exported to the cytoplasm.	SCL14
AT1G07540	0	0	0	0	0	0	0	0	AT1G07540.1	1893	211	290	Y	Arabidopsis thaliana telomere-binding protein, putative (At1g07540)	TRFL2
AT1G07550	0	0	0	0	0	0	0	0	AT1G07550.1	2595	58	166	Y	Leucine-rich repeat protein kinase family protein;(source:Araport11)
AT1G07560	0	0	0.11958	0.109069	0.0361459	0	0	0	AT1G07560.1	2616	5	52	Y	Leucine-rich repeat protein kinase family protein;(source:Araport11)
AT1G07570	2.32409	3.6491	4.74589	5.30271	7.37009	6.41582	4.61101	4.40998	AT1G07570.3	1266	347	183	Y	Protein kinase capable of phosphorylating tyrosine, serine, and threonine residues	APK1A
AT1G07590	7.37007	2.89847	18.1043	11.4662	5.94079	7.14399	19.6267	18.5504	AT1G07590.1	1605	630	172	Y	Tetratricopeptide repeat (TPR)-like superfamily protein;(source:Araport11)
AT1G07600	0	0	0	0	0	0	0	0	AT1G07600.1	138			Y	metallothionein, binds to and detoxifies excess copper and other metals, limiting oxidative damage.	MT1A
AT1G07610	4.883	4.39679	23.8204	13.8107	43.2019	51.9225	24.9537	26.7671	AT1G07610.1	138	156	283	Y	one of the five metallothioneins (MTs) genes identified in Arabidopsis. MTs are cysteine-rich proteins required for heavy metal tolerance. The mRNA is cell-to-cell mobile.	MT1C
AT1G07615	2.86577	2.71365	3.4985	3.30703	2.53803	3.22797	2.41587	2.65981	AT1G07615.1	1482	114	79	Y	GTP-binding protein Obg/CgtA;(source:Araport11)
AT1G07620	0.695677	0.755044	30.1878	31.4216	1.97837	3.46106	32.5788	26.4482	AT1G07620.1	1659	275	166	Y	GTP-binding protein Obg/CgtA;(source:Araport11)
AT1G07630	7.35429	6.3625	22.0397	26.5071	3.93834	4.15328	22.7648	19.3105	AT1G07630.1	1989	274	362	Y	Encodes a protein phosphatase 2C like gene, similar to POL. Involved in leaf development. Knockout mutants have abnormally shaped leaves.	PLL5
AT1G07640	10.1757	16.0419	10.8025	13.4615	3.4941	2.60444	6.92809	8.05586	AT1G07640.3	1020	401	1676	Y	A member of the DOF transcription factors. Prominently expressed in the phloem of leaves and other organs. Expression is induced by wounding, MeJA and insect feeding. Upregulates glucosinolate biosynthesis. PEAR protein involved in the formation of a short-range concentration gradient that peaks at protophloem sieve elements, and activates gene expression that promotes radial growth. Locally prom…	OBP2
AT1G07645	0	0	0	0	0	0	0	0	AT1G07645.1	414	87	175	Y	Ortholog of HC205/ Xhdsi-1voc from Xerophyta humilis. Member of VOC metalloenzyme superfamily. Not involved in response to abiotic stress, unlike its Xerophyta ortholog.	DSI-1VOC
AT1G07650	21.073	19.6859	22.4594	29.6731	5.90582	7.8991	31.3958	28.2222	AT1G07650.2	3063	186	252	Y	Leucine-rich repeat transmembrane protein kinase;(source:Araport11)
AT1G07660	15.4648	15.6656	12.691	13.1907	13.5158	10.8034	10.5577	9.59872	AT1G07660.1	312	198	212	Y	Histone superfamily protein;(source:Araport11)
AT1G07670	10.7454	10.4484	17.3664	23.8134	9.70969	9.76178	19.8733	27.8585	AT1G07670.1	3186	161	285	Y	TPLATE complex protein involved in clathrin-mediated endocytosis.	ECA4
AT1G07680	0	0	0	0	0	0	0	0	AT1G07680.1	459	50	193	Y	transmembrane protein;(source:Araport11)
AT1G07690	0	0	0	0	0	0	0	0	AT1G07690.1	540	49		Y	transmembrane protein;(source:Araport11)
AT1G07700	35.055	28.1608	127.453	135.888	67.4255	74.6993	111.962	112.835	AT1G07700.3	654	650	235	Y	Thioredoxin superfamily protein;(source:Araport11)
AT1G07705	8.50715	7.66489	9.16613	11.3463	4.71018	6.28193	8.32734	11.1537	AT1G07705.2	1845	295	301	Y	NOT2 / NOT3 / NOT5 family;(source:Araport11)	NOT2a
AT1G07710	0.228716	0.695054	0.291905	0.106499	0.582356	0.582818	0.309392	0.488239	AT1G07710.1	1632	82	111	Y	Ankyrin repeat family protein;(source:Araport11)
AT1G07720	22.1591	20.4426	3.11671	8.42299	68.9307	64.9652	56.0765	41.9936	AT1G07720.1	1437	94	315	Y	Encodes KCS3, a member of the 3-ketoacyl-CoA synthase family involved in the biosynthesis of VLCFA (very long chain fatty acids).	KCS3
AT1G07725	5.57217	7.65429	4.9997	5.89686	4.29935	3.69321	3.84497	4.20527	AT1G07725.1	1848	176	448	Y	A member of EXO70 gene family, putative exocyst subunits, conserved in land plants. Arabidopsis thaliana contains 23 putative EXO70 genes, which can be classified into eight clusters on the phylogenetic tree.	EXO70H6
AT1G07730	0	0	0	0	0	0	0	0	AT1G07730.2	1170			Y	Disease resistance-responsive (dirigent-like protein) family protein;(source:Araport11)
AT1G07740	0.863707	0.715843	0.400848	0.402175	0.2181	0.200083	0.318645	0.335228	AT1G07740.1	1380	12	1266	Y	Tetratricopeptide repeat (TPR)-like superfamily protein;(source:Araport11)
AT1G07745	4.23383	4.54108	4.83141	4.79329	2.9977	4.37191	3.06951	2.75667	AT1G07745.1	969	100	188	Y	Is a suppressor of SNI1. Encodes a member of the RecA/RAD51 family of DNA recombination and repair proteins. Both RAD51 and SNI1 have a dual role in pathogen-related gene transcription and somatic homologous recombination.	RAD51D
AT1G07747	0	0	0	0	0	0	0	0	AT1G07747.1	288			Y	Encodes a Protease inhibitor/seed storage/LTP family protein
AT1G07750	10.9352	17.1561	12.1863	11.7361	7.16147	9.28848	11.6055	15.0562	AT1G07750.1	1071	186	308	Y	RmlC-like cupins superfamily protein;(source:Araport11)
AT1G07770	55.0481	43.3568	45.3124	50.2656	71.9521	67.4027	47.0818	47.7351	AT1G07770.1	393	258	1002	Y	Encodes cytoplasmic ribosomal protein S15a.	RPS15A
AT1G07780	5.12742	6.27844	2.35873	1.41677	4.59093	4.06811	1.72766	1.65719	AT1G07780.3	828	554	470	Y	Encodes phosphoribosylanthranilate isomerase which catalyzes the third step of the tryptophan biosynthetic pathway. Member of gene family. The mRNA is cell-to-cell mobile.	PAI1
AT1G07790	29.8497	22.0583	11.3665	10.8231	9.7411	12.6773	8.71562	10.4459	AT1G07790.1	447	111	295	Y	Encodes a histone 2B (H2B) protein.	HTB1
AT1G07795	0	0	0.129146	0	0	0	0	0	AT1G07795.1	357	295	173	Y	forkhead box protein G1;(source:Araport11)
AT1G07810	9.18567	9.16043	8.94189	7.73085	6.28625	6.34852	10.342	10.0141	AT1G07810.1	3186	215	257	Y	Encodes an ER-type Ca2+-pumping ATPase. The mRNA is cell-to-cell mobile.	ECA1
AT1G07820	38.3049	28.2099	21.0258	15.6999	7.60695	7.52236	10.8733	10.0219	AT1G07820.1	312	320	346	Y	Histone superfamily protein;(source:Araport11)
AT1G07830	8.81315	9.87731	7.27533	9.77914	8.24683	7.16741	4.81948	6.49352	AT1G07830.1	435	267	411	Y	ribosomal protein L29 family protein;(source:Araport11)
AT1G07840	10.1948	5.82749	8.10429	7.05285	7.75372	5.99985	9.5223	7.66884	AT1G07840.2	939	243	251	Y	Sas10/Utp3/C1D family;(source:Araport11)
AT1G07850	0	0	0	0	0	0	0.0866543	0.0455819	AT1G07850.1	1626	40	506	Y	transferring glycosyl group transferase (DUF604);(source:Araport11)
AT1G07860	0	0	0	0	0	0	0	0	AT1G07860.1	408		31	Y	Serine/Threonine-kinase RLCKVII protein;(source:Araport11)
AT1G07870	1.61745	1.95556	7.83108	8.60045	2.85023	3.36821	10.3047	12.6725	AT1G07870.2	1617	214	169	Y	Protein kinase superfamily protein;(source:Araport11)
AT1G07880	3.05916	4.33843	1.45762	0.569786	1.57358	0.750671	0.490458	0.322489	AT1G07880.2	1092	146	297	Y	member of MAP Kinase	ATMPK13
AT1G07885	0.415743	0	0	0.774344	0	0	0.56239	0.394438	AT1G07885.1	165	34	303	Y	hypothetical protein;(source:Araport11)
AT1G07890	527.475	370.902	1098.4	994.908	455.296	434.078	996.959	1095.05	AT1G07890.3	753	39	230	Y	Encodes a cytosolic ascorbate peroxidase APX1. Ascorbate peroxidases are enzymes that scavenge hydrogen peroxide in plant cells. Eight types of APX have been described for Arabidopsis: three cytosolic (APX1, APX2, APX6), two chloroplastic types (stromal sAPX, thylakoid tAPX), and three microsomal (APX3, APX4, APX5) isoforms. At least part of the induction of heat shock proteins during light stres…	APX1
AT1G07900	0.140635	0.427383	27.1389	29.3374	0.130213	1.07511	32.9754	30.0214	AT1G07900.1	573	54	115	Y	LOB domain-containing protein 1;(source:Araport11)	LBD1
AT1G07901	12.2766	15.8905	4.87462	13.3385	3.15745	8.6899	17.8372	12.2946	AT1G07901.1	153			Y	hypothetical protein;(source:Araport11)
AT1G07902	7.18914	5.07566	3.78136	3.85475	1.21025	1.29532	6.48334	2.48027	AT1G07902.1	222		257	Y	hypothetical protein;(source:Araport11)
AT1G07910	5.95514	6.28149	3.45854	4.07037	3.21217	3.48051	3.57211	4.06901	AT1G07910.1	3315	246	259	Y	Encodes a tRNA ligase that resembles the yeast Trl1 RNA ligase in structure and function but very different in sequence. Like Trl1, AtRNL consists of two domains, an N-terminal ligase component and a C-terminal 5'-kinase/2',3'-cyclic phosphodiesterase (CPD) component that can function in tRNA splicing in vivo when expressed as separate polypeptides. Requires a 2'-PO4 end for tRNA splicing in vivo.	RNL
AT1G07920	93.3435	84.8835	170.197	152.204	91.158	93.9323	101.755	116.322	AT1G07920.1	1350	188	320	Y	GTP binding Elongation factor Tu family protein;(source:Araport11)
AT1G07930	114.544	120.887	129.666	112.573	107.739	105.999	137.632	139.881	AT1G07930.1	1350	185	359	Y	GTP binding Elongation factor Tu family protein;(source:Araport11)
AT1G07940	93.9437	88.2272	141.669	138.96	84.1414	84.8682	103.344	114.595	AT1G07940.1	1350	158	397	Y	GTP binding Elongation factor Tu family protein;(source:Araport11)
AT1G07950	12.7899	13.6825	9.7636	14.5826	7.74716	8.02099	10.0251	10.887	AT1G07950.1	465	76	332	Y	Surfeit locus protein 5 subunit 22 of Mediator complex;(source:Araport11)	MED22B
AT1G07960	17.5761	16.0127	31.4896	27.6922	12.8961	16.8072	24.7229	28.5266	AT1G07960.2	441	134	369	Y	Encodes a protein disulfide isomerase-like (PDIL) protein, a member of a multigene family within the thioredoxin (TRX) superfamily.	PDIL5-1
AT1G07970	3.85477	4.06259	3.37924	4.75023	3.71331	3.47272	4.10839	4.76549	AT1G07970.1	2082	288	310	Y	cytochrome B561, amino-terminal protein;(source:Araport11)
AT1G07980	9.32799	7.6829	12.0164	14.2888	4.11656	5.77584	8.72668	8.76727	AT1G07980.1	621	218	358	Y	nuclear factor Y, subunit C10;(source:Araport11)	NF-YC10
AT1G07985	0	0.112215	0	0.103164	0.512835	0.0940945	0	0	AT1G07985.1	435	282	225	Y	Expressed protein;(source:Araport11)
AT1G07990	13.4434	12.5165	30.7155	31.6979	11.8065	13.0423	21.9592	23.0707	AT1G07990.1	2409	460	298	Y	SIT4 phosphatase-associated family protein;(source:Araport11)
AT1G08000	4.77185	5.6837	1.71329	2.19754	2.86456	2.22706	3.07383	1.54227	AT1G08000.1	927	843	220	Y	Encodes a member of the GATA factor family of zinc finger transcription factors.	GATA10
AT1G08005	0	0.238077	0	0.437749	0	0	0	0	AT1G08005.1	168	63	213	Y	serine/threonine-protein phosphatase 6 regulatory subunit;(source:Araport11)
AT1G08010	12.187	8.41721	3.25221	3.15981	6.9883	5.82287	4.3088	3.74468	AT1G08010.1	912	241	354	Y	Encodes a member of the GATA factor family of zinc finger transcription factors.	GATA11
AT1G08030	6.42801	7.82425	8.09808	6.46902	7.15156	6.51678	5.60993	5.65597	AT1G08030.1	1503	344	166	Y	Encodes a tyrosylprotein sulfotransferase (TPST). This protein is a 500-aa type I transmembrane protein that shows no sequence similarity to animal TPSTs. Activity confirmed by protein expression in yeast. TPST is expressed throughout the plant body, and the highest levels of expression are in the root apical meristem. TPST acts in the auxin pathway to maintain postembryonic root stem cell niche …	TPST
AT1G08035	0	0.308181	0	0	0	0	0	0	AT1G08035.1	378	200	108	Y	hypothetical protein;(source:Araport11)
AT1G08040	14.0145	16.3707	9.08826	8.52458	9.05977	9.0621	7.34407	5.39042	AT1G08040.1	1149	306	198	Y	trimethylguanosine synthase (DUF707);(source:Araport11)
AT1G08050	3.18503	2.24997	23.7053	20.3337	0.659642	0.818735	25.2841	23.9359	AT1G08050.1	1926	270	294	Y	Zinc finger (C3HC4-type RING finger) family protein;(source:Araport11)
AT1G08060	3.05519	3.14296	2.94163	3.30224	3.76682	4.15486	4.46835	4.16021	AT1G08060.1	6006	309	277	Y	Encodes a transcriptional silencer that is required for proper expression of PRR/NLR immune receptor genes.	MOM1
AT1G08065	0	0	0	0	0	0	0	0	AT1G08065.1	834	113	141	Y	alpha carbonic anhydrase 5;(source:Araport11)	ACA5
AT1G08070	0.548996	0.513344	0.172473	0.117985	0.156403	0.215225	0.0761688	0.0801327	AT1G08070.1	2226	21	224	Y	Encodes a chloroplast RNA editing factor.	OTP82
AT1G08080	0.225869	0.457602	0	0	0	0.0959275	0	0	AT1G08080.1	828	65	31	Y	alpha carbonic anhydrase 7;(source:Araport11)	ACA7
AT1G08090	0.148297	0.200296	0	0.0460351	0	0	0	0	AT1G08090.1	1593	116	402	Y	High-affinity nitrate transporter. Up-regulated by nitrate. Functions as a repressor of lateral root initiation independently of nitrate uptake.	NRT2:1
AT1G08100	0	0	0	0	0	0	0	0	AT1G08100.1	1569	42	98	Y	Encodes a high-affinity nitrate transporter.	NRT2.2
AT1G08110	68.6275	77.7083	70.8383	76.7811	60.5822	58.7719	62.8225	69.5704	AT1G08110.4	708	100	302	Y	Encodes a Zn2+ dependent glyoxylase.	AtGLYI2
AT1G08120	0.498336	0.504805	0.610575	0.742542	0.184562	0	0	0.283679	AT1G08120.1	264	63	720	Y	TP53-regulating kinase-like protein;(source:Araport11)
AT1G08125	7.35658	9.0721	13.4712	14.968	6.81139	7.06379	9.80728	7.05546	AT1G08125.2	969	202	134	Y	S-adenosyl-L-methionine-dependent methyltransferases superfamily protein;(source:Araport11)
AT1G08130	9.05592	11.3229	5.18412	3.91685	9.57761	7.72436	4.40804	4.06226	AT1G08130.1	2373	131	250	Y	Encodes the Arabidopsis DNA ligase 1 that provides the major DNA ligase activity in cells and plays a key role in both DNA replication and excision repair pathways. In addition, it is an important component of the active DNA demethylation machinery and is indispensable for cell viability. AtLIG1 expresses one major and two minor mRNA transcripts differing only in the length of the 5' untranslated…	LIG1
AT1G08135	0	0	0	0	0	0	0	0	AT1G08135.1	2391	71	323	Y	cation/H+ exchanger 6B;(source:Araport11)	CHX6B
AT1G08140	0	0	0	0	0	0	0	0	AT1G08140.1	2457	155	271	Y	member of Putative Na+/H+ antiporter family	CHX6A
AT1G08150	0	0	0	0	0	0	0.102513	0	AT1G08150.1	2448	154	152	Y	member of Putative Na+/H+ antiporter family	ATCHX5
AT1G08160	2.76224	6.11438	3.13369	4.57319	4.54673	4.77944	3.13689	3.10601	AT1G08160.1	666	95	259	Y	Late embryogenesis abundant (LEA) hydroxyproline-rich glycoprotein family;(source:Araport11)
AT1G08165	1.34474	1.49841	0.549203	1.12709	0.871555	1.14223	1.09144	0.127582	AT1G08165.1	144	168	464	Y	hypothetical protein;(source:Araport11)
AT1G08170	0	0	0.113588	0.207207	0	0.472479	0.100327	0	AT1G08170.1	732	34	172	Y	Histone superfamily protein;(source:Araport11)
AT1G08180	0.871411	0.882724	1.66825	2.13025	1.3111	3.33083	1.57172	1.75686	AT1G08180.1	336	242	380	Y	cyclin-dependent kinase inhibitor;(source:Araport11)	SMR2
AT1G08190	30.0974	28.3624	21.3642	17.6158	33.6401	33.1275	27.6562	23.2649	AT1G08190.1	2943	232	306	Y	Might be involved in protein sorting to the vacuole. The mRNA is cell-to-cell mobile.	VPS41
AT1G08200	89.5976	91.906	58.4672	55.9076	131.005	125.657	83.8089	70.1502	AT1G08200.1	1170	235	441	Y	Encodes a putative UDP-D-apiose/UPD-D-xylose synthetase.	AXS2
AT1G08210	5.29981	8.39232	2.48792	4.0279	4.79424	4.39822	4.23013	2.77419	AT1G08210.1	1479	99	135	Y	Eukaryotic aspartyl protease family protein;(source:Araport11)
AT1G08220	3.64214	4.80483	5.36186	3.70736	2.58798	1.07918	2.97902	3.21442	AT1G08220.1	825	102	305	Y	ATPase complex subunit;(source:Araport11)
AT1G08230	2.70723	3.36564	3.07826	2.23469	4.67139	4.65135	7.15787	5.42887	AT1G08230.2	1356	269	71	Y	Codes for a H+-driven, high affinity gamma-aminobutyric acid (GABA) transporter. Localized at the plasma membrane. In planta, AtGAT1 expression was highest in flowers and under conditions of elevated GABA concentrations such as wounding or senescence.
AT1G08250	12.1193	13.487	15.4531	12.6642	5.95302	5.36462	14.0082	7.39561	AT1G08250.1	1242	374	218	Y	Encodes a plastid-localized arogenate dehydratase involved in phenylalanine biosynthesis. Although this enzyme has sequence similarity to prephenate dehydratases, it is 98 times more active with arogenate than prephenate in enzymatic assays.	ADT6
AT1G08260	4.4291	4.89335	3.76437	3.20686	2.45601	1.78804	3.27003	2.36658	AT1G08260.1	6486	2090		Y	Similar to POL2A, DNA polymerase epsilon catalytic subunit. Essential for Arabidopsis growth. Null homozygotes are embryo lethal, partial loss of function alleles show embryo patterning defects such as root pole displacement. Delayed progression through cell cycle results in embryos with smaller numbers of larger cells.	TIL1
AT1G08270	5.55061	3.98698	3.40038	2.34962	1.5885	1.71445	1.82024	1.81922	AT1G08270.2	399	170	465	Y	vacuolar protein sorting-associated protein;(source:Araport11)
AT1G08280	6.02698	3.98606	0.966282	1.20605	2.16757	1.39619	1.07807	1.51223	AT1G08280.1	1197	531	367	Y	Encodes a glycosyltransferase (GT) GALT29A, which belongs to the Carbohydrate Active Enzyme family GT29. GALT29A co-expresses with other arabinogalactan GTs, GALT31A and GLCAT14A. The recombinant GALT29A expressed in Nicotiana benthamiana demonstrated a galactosyltransferase activity, transferring galactose from UDP-galactose to a mixture of various oligosaccharides derived from arabinogalactan p…	GALT29A
AT1G08290	0.495601	0.780943	0.449796	0.564107	0.101972	0.0935483	0.893889	0.940407	AT1G08290.1	1014	197	684	Y	WIP domain protein 3;(source:Araport11)	WIP3
AT1G08300	2.46793	3.11317	1.33122	2.55851	2.45749	1.6612	0.839863	1.72296	AT1G08300.1	2241			Y	no vein-like protein;(source:Araport11)	NVL
AT1G08310	0.703651	0.427672	1.07767	1.31059	0.716655	0.47815	1.3326	0.801111	AT1G08310.2	957	412	114	Y	alpha/beta-Hydrolases superfamily protein;(source:Araport11)
AT1G08315	6.03188	4.80086	7.91832	6.09884	7.02097	5.56268	7.1493	8.74767	AT1G08315.1	978	68	165	Y	ARM repeat superfamily protein;(source:Araport11)
AT1G08320	0	0.0546568	0.165272	0	0	0	0	0	AT1G08320.1	1446	254	234	Y	bZIP transcription factor family protein;(source:Araport11)	TGA9
AT1G08340	0.646139	0.523622	0.329862	0.661908	0.418778	0.274418	0.757515	0.245211	AT1G08340.1	996	417	202	Y	Rho GTPase activating protein with PAK-box/P21-Rho-binding domain-containing protein;(source:Araport11)
AT1G08350	4.82101	5.3562	4.28722	4.00693	3.3118	2.42178	5.18919	2.40993	AT1G08350.2	1770	83	160	Y	Endomembrane protein 70 protein family;(source:Araport11)
AT1G08360	111.684	83.3269	110.097	113.815	164.686	153.717	131.749	127.1	AT1G08360.1	651	149	310	Y	Ribosomal protein L1p/L10e family;(source:Araport11)
AT1G08370	17.3109	15.0745	17.3028	22.5698	12.0913	12.6403	19.3362	17.2882	AT1G08370.1	1104	318	296	Y	Encodes DCP1 involved in mRNA decapping. DCP1 forms a mRNA decapping complex with DCP2 (At5g13570) and VCS (VARICOSE) (At3g13300). However, unlike DCP2, DCP1 itself does not have mRNA decapping activity in vitro. DCP1, DCP2 and VCS colocalize in cytoplasmic loci, which are putative Arabidopsis mRNA processing bodies. Null mutants of DCP1, DCP2, and VCS accumulate capped mRNAs with a reduced degra…	DCP1
AT1G08380	3233.88	2667.82	2512.86	2290.32	2430.79	2606.4	1201.67	1812.78	AT1G08380.1	423	195	201	Y	Encodes subunit O of photosystem I.	PSAO
AT1G08390	7.99467	4.83066	7.58992	6.53093	9.22028	14.7728	5.94491	5.85507	AT1G08390.1	414	148	182	Y	Involved in preserving the stability of 45S rDNA repeats.	RMI2
AT1G08400	3.59445	4.81689	3.36419	3.97508	2.77339	3.403	2.46494	2.69979	AT1G08400.1	2415	43	329	Y	RINT-1 / TIP-1 family;(source:Araport11)
AT1G08410	4.18879	4.66282	6.20379	7.28744	4.90123	6.25581	6.60033	6.76913	AT1G08410.1	1770	163	334	Y	Encodes a large 60S subunit nuclear export GTPase 1 that is required for 40S maturation and is involved in ribosome biogenesis and affects multiple auxin-regulated development processes.	LSG1-2
AT1G08420	15.5904	15.4836	19.6316	19.9666	12.4805	11.6656	19.2433	22.7543	AT1G08420.1	3057	500	546	Y	BRI1 suppressor 1 (BSU1)-like 2;(source:Araport11)	BSL2
AT1G08430	0.425707	1.02418	0	0	0	0	0	0	AT1G08430.1	1482	198	281	Y	Encodes a Al-activated malate efflux transporter. It is essential for aluminum tolerance but does not represent the major Al tolerance QTL. Staurosporine and calyculin A both block all changes in AtALMT1 gene expression (as a result malate release is totally inhibited). AtALMT1 transcription was clearly induced by indole-3-acetic acid, abscisic acid, low pH, hydrogen peroxide and flg22. STOP1 and…	ALMT1
AT1G08440	0	0	0	0	0	0	0	0	AT1G08440.1	1506	60	241	Y	aluminum activated malate transporter family protein;(source:Araport11)
AT1G08450	105.062	94.3828	402.431	574.416	29.135	39.1869	501.242	518.315	AT1G08450.1	1275	157	183	Y	Encodes one of three Arabidopsis calreticulins. In CRT-deficient mouse fibroblasts, this protein restores ER Ca2+ levels. Non-receptor component required for EFR-mediated immunity. Mutants show de-repressed anthocyanin accumulation in the presence of elf18, and EFR accumulation and signalling.	CRT3
AT1G08460	15.8809	15.3474	24.9745	30.429	6.76045	7.28736	25.0768	30.0187	AT1G08460.1	1134	329	252	Y	histone deacetylase 8;(source:Araport11)	HDA08
AT1G08465	6.6881	8.6858	10.9434	10.5405	5.95428	7.86589	13.4548	7.97238	AT1G08465.1	555	220	442	Y	Member of the YABBY family of Arabidopsis proteins involved in the abaxial cell fate specification in lateral organs	YAB2
AT1G08470	12.2219	10.362	4.67959	4.39198	11.4392	11.0585	4.31297	4.03326	AT1G08470.1	1173	194	204	Y	Although this enzyme is predicted to encode a strictosidine synthase (SS), it lacks a conserved catalytic glutamate residue found in active SS enzymes and it is not expected to have SS activity.	SSL3
AT1G08480	55.3063	64.8331	104.178	94.0488	37.1443	33.2881	63.3651	62.7025	AT1G08480.1	429	164	307	Y	Encodes subunit 6 of mitochondrial complex II (succinate dehydrogenase complex) and participates in the respiratory chain. It contributes to anchoring succinate dehydrogenase to the inner mitochondrial membrane. The mRNA is cell-to-cell mobile.	SDH6
AT1G08490	38.1592	35.1195	44.686	38.0942	26.909	29.1083	36.941	39.6776	AT1G08490.1	1392	111	321	Y	Chloroplastic NifS-like protein that can catalyze the conversion of cysteine into alanine and elemental sulfur (S(0)) and of selenocysteine into alanine and elemental Se (Se(0)). Overexpression enhances selenium tolerance and accumulation.	CPNIFS
AT1G08500	2.43433	1.06857	0	0.0755678	0.375654	0.413547	0.0731778	0.076986	AT1G08500.1	687	230	369	Y	early nodulin-like protein 18;(source:Araport11)	ENODL18
AT1G08510	48.0082	42.7825	45.8796	40.9796	70.9654	70.522	59.8822	57.8738	AT1G08510.1	1239	518	484	Y	Encodes an acyl-acyl carrier protein thioesterase. Hydrolyzes primarily saturated acyl-ACPs with chain lengths that vary between 8 and 18 carbons. Involved in saturated fatty acid synthesis. Nuclear-encoded, plastid-targeted globular protein that is functional as dimer.	FATB
AT1G08520	118.605	122.104	52.6478	49.8586	103.966	95.7803	54.6908	52.8171	AT1G08520.1	2283	157	203	Y	Encodes the CHLD subunit of the Mg-chelatase enzyme involved in chlorophyll biosynthesis. Lines carrying recessive mutations of this locus are white and seedling lethal.	ALB1
AT1G08530	15.7151	18.1933	20.7148	22.7657	8.77647	8.26337	12.8225	11.9909	AT1G08530.1	774	271	210	Y	chitinase-like protein;(source:Araport11)
AT1G08540	72.2159	54.6329	32.4992	29.1209	54.274	58.5722	32.0119	37.205	AT1G08540.1	1719	166	164	Y	Enodes a subunit of chloroplast RNA polymerase, confers the ability to recognize promoter sequences on the core enzyme. SIG1 is induced by red and blue light.	SIG2
AT1G08550	86.1618	81.7849	32.0707	31.1622	24.355	28.4227	10.6481	16.7386	AT1G08550.1	1389	299	601	Y	Violaxanthin deepoxidase involved in xanthophyll cycle.Two major consequences of the npq1 mutation are the absence of zeaxanthin formation in strong light and the partial inhibition of the quenching of singlet excited chlorophylls in the photosystem II light-harvesting complex	NPQ1
AT1G08560	3.6139	7.47417	0.538108	1.05173	2.57927	1.27903	0.950572	0.357157	AT1G08560.1	933	200	253	Y	member of SYP11 syntaxin Gene Family	SYP111
AT1G08570	42.1302	45.2057	43.8241	53.6929	35.7386	35.4755	49.8534	45.5742	AT1G08570.1	828	365	521	Y	Encodes a member of the thioredoxin family protein. Located in the chloroplast. Shows high activity towards the chloroplast 2-Cys peroxiredoxin A, and poor activity towards the chloroplast NADP-malate dehydrogenase. The mRNA is cell-to-cell mobile.	ACHT4
AT1G08580	15.3781	11.3742	25.4213	21.4819	28.5899	21.5631	23.334	23.1588	AT1G08580.1	372	181	302	Y	hypothetical protein;(source:Araport11)
AT1G08590	1.75638	3.19124	0.540839	1.37605	1.36809	1.25508	0.955397	0.925765	AT1G08590.1	3090	321	332	Y	Encodes one of the two putative eLRR kinase closely related to PXY (At1g08590/PXL1 and At4g28650/PXL2). Insertion mutants in either pxl1 or pxl2 do not exhibit an obvious phenotype in the stem; double-mutant combinations of a Col allele, of pxy (pxy-3) with pxl1 and pxl2, generate a more severe vascular phenotype than pxy-3 alone, suggesting that these genes act synergistically with PXY in regula…	PXL1
AT1G08600	4.27841	5.09504	5.1781	5.73363	4.32849	4.30776	6.7945	5.80163	AT1G08600.3	4440	378	182	Y	The Arabidopsis ATRX harbours a N-terminal ADD domain and a C-terminal helicase domain and is devoid of the large central region involved in DAXX interaction in mammals. Arabidopsis ATRX mutant alleles are viable, but with reduced fertility. Their combination with mutants for the H3.3 chaperone HIRA impairs plant survival. ATRX loss affects cellular histone H3.3 pools and modulates the H3.1/H3.3 …	ATRX
AT1G08610	1.94776	2.12103	0.994357	0.362782	5.59059	4.59109	0.966097	1.66316	AT1G08610.1	1680	271	192	Y	Pentatricopeptide repeat (PPR) superfamily protein;(source:Araport11)
AT1G08620	6.97877	7.37985	8.64206	7.46527	5.67571	5.34706	9.22781	10.6251	AT1G08620.1	3630	285	511	Y	Transcription factor jumonji (jmj) family protein / zinc finger (C5HC2 type) family protein;(source:Araport11)	PKDM7D
AT1G08630	0	0.0565274	0.398833	0.311808	0	0.426595	0.150973	0.582376	AT1G08630.1	1077	606	187	Y	Encodes a threonine aldolase, involved in threonine degradation to glycine. Primarily expressed in seeds and seedlings.	THA1
AT1G08640	60.877	51.0261	38.8965	36.7151	50.4477	41.6578	29.7329	29.7792	AT1G08640.1	885	411	353	Y	Encodes a choloroplast membrane protein CJD1 (Chloroplast J-like Domain 1). Predicted to contain a transit peptide, three transmembrane domains and an N-terminal J-like domain. Influences fatty acid composition of chloroplast lipids.	CJD1
AT1G08645	42.5676	29.5682	29.8029	48.4768	29.9539	27.6861	65.5895	57.6946	AT1G08645.1	429			Y	hypothetical protein;(source:Araport11)
AT1G08650	21.6422	11.7994	18.5786	26.5737	15.5712	13.3482	33.3786	36.7505	AT1G08650.1	855	82	577	Y	Encodes a phosphoenolpyruvate carboxylase kinase that is expressed at highest levels in leaves. Expression is induced by light. The mRNA is cell-to-cell mobile.	PPCK1
AT1G08660	18.1726	18.3514	12.1009	9.51304	8.41293	9.34787	5.14049	5.88991	AT1G08660.1	1425	212	212	Y	Encodes a sialyltransferase-like protein that is localized to the Golgi apparatus and is involved in pollen tube growth and pollen germination.	MGP2
AT1G08670	0	0	0	0	0	0	0	0	AT1G08670.1	696	48	236	Y	ENTH/VHS family protein;(source:Araport11)
AT1G08680	11.638	13.5927	10.2422	11.4853	11.1374	13.7585	16.8397	13.5137	AT1G08680.4	1956	236	211	Y	A member of ARF GAP domain (AGD), A thaliana has 15 members, grouped into four classes. AGD14 belongs to the class 4, together with AGD15.	ZIGA4
AT1G08695	0	0	0	0	0	0	0	0	AT1G08695.1	267	25	91	Y	Encodes a member of a family of small, secreted, cysteine rich proteins with sequence similarity to SCR (S locus cysteine-rich protein).	SCRL3
AT1G08700	11.9106	9.54417	25.9557	26.4335	10.8085	12.5833	27.1472	32.2705	AT1G08700.1	1362	129	270	Y	Encodes a protein similar to animal presenilin whose expression is increased in response to potassium (K+) deprivation. Located in intracellular membrane compartments.	PS1
AT1G08710	4.35951	4.90678	7.63057	4.57546	3.33166	5.23123	3.30746	4.33307	AT1G08710.2	888	100	520	Y	F-box family protein;(source:Araport11)
AT1G08720	7.93872	10.3014	12.3259	12.2201	4.0093	5.74009	12.2478	12.9163	AT1G08720.1	2802	148	231	Y	enhanced disease resistance 1 (EDR1) confers resistance to powdery mildew disease caused by the fungus Erysiphe cichoracearum The mRNA is cell-to-cell mobile.	EDR1
AT1G08730	0.132118	0.0892223	0	0.041013	0.101939	0.0748149	0.0198579	0	AT1G08730.1	4617		122	Y	Encodes a class XI myosin that is involved in organelle motility, actin organization, and optimal growth of pollen tubes.	XIC
AT1G08750	8.73515	8.16789	6.44898	7.38394	7.6523	6.22114	9.69547	7.39502	AT1G08750.1	1167	241	145	Y	GPI8/PIG-K homolog involved in stomata development. Loss of function alleles do not transmit through the pollen.	GPI8
AT1G08760	2.88363	3.43226	5.7413	5.57234	6.54133	4.86814	6.69636	6.77126	AT1G08760.1	2247	434	214	Y	CORD2 is a member of a novel and plant specific family of microtubule associated proteins. CORD1 binds microtubules via a conserved protein domain shared among family members. CORD functions may overlap;cord1 / cord2 mutants have defects in secondary cell wall pit morphology.	CORD2
AT1G08770	9.75727	11.2365	20.6589	17.9822	7.79792	8.28791	14.5421	13.8372	AT1G08770.1	630	173	213	Y	prenylated RAB acceptor 1.E;(source:Araport11)	PRA1.E
AT1G08780	14.4132	11.3882	11.3315	13.6911	11.7436	11.8754	11.3084	11.7601	AT1G08780.1	390	187	147	Y	ABI3-interacting protein 3;(source:Araport11)	AIP3
AT1G08790	0	0	0	0	0	0	0	0	AT1G08790.1	573		136	Y	1-phosphatidylinositol-4,5-bisphosphate phosphodiesterase epsilon-1, putative (DUF1685);(source:Araport11)
AT1G08800	3.1057	3.49557	9.93578	8.59111	6.39009	6.64387	11.0579	6.32962	AT1G08800.1	3342	434	760	Y	myosin-binding protein (Protein of unknown function, DUF593);(source:Araport11)
AT1G08810	8.22006	10.781	1.59023	5.64064	9.45351	6.83519	1.56064	1.88814	AT1G08810.1	843	149	214	Y	putative transcription factor of the R2R3-MYB gene family. Transcript increases under conditions that promote stomatal opening (white and blue light, abi1-1 mutation) and decreases under conditions that trigger stomatal closure (ABA, desiccation, darkness), with the exception of elevated CO2. Expressed exclusively in guard cells of all tissues. It is required for light-induced opening of stomata.…	MYB60
AT1G08820	9.85136	10.7185	18.8131	26.9567	7.20694	10.4856	19.1394	19.5585	AT1G08820.1	1161	297	258	Y	Encodes VAP33-like protein that interacts with cowpea mosaic virus protein 60K. Is a SNARE-like protein that may be involved in vesicular transport to or from the ER.	VAP27-2
AT1G08830	261.775	297.14	372.848	371.244	144.761	157.678	404.561	384.789	AT1G08830.1	459	152	262	Y	Encodes a cytosolic copper/zinc superoxide dismutase CSD1 that can detoxify superoxide radicals. Its expression is affected by miR398-directed mRNA cleavage. Regulated by biotic and abiotic stress. Activation of CSD1 in the cytoplasm involves both a CCS-dependent and -independent pathway.	CSD1
AT1G08840	9.23294	10.7168	15.6381	18.0254	4.3634	3.26772	6.76527	17.5196	AT1G08840.2	3948	100	292	Y	Encodes a homolog of human and yeast DNA2. Mutants have increased sensitivity to DNA damage stress.	emb2411
AT1G08845	3.10834	4.49813	4.53384	5.37593	9.0451	4.90332	5.87332	8.42587	AT1G08845.2	705			Y	Ribosomal L18p/L5e family protein;(source:Araport11)
AT1G08860	0.145539	0	0.792527	0.542149	0	0	0.612502	0.276162	AT1G08860.1	1755	184	212	Y	Encodes a copine-like protein, which is a member of a newly identified class of calcium-dependent, phospholipid binding proteins that are present in a wide range of organisms. Overexpression of this gene suppresses bon1-1 phenotypes. Double mutant analyses with bon1-1 suggest that BON1 and BON3 have overlapping functions in maintaining cellular homeostasis and inhibiting cell death.	BON3
AT1G08880	58.6563	56.5427	40.2805	38.0615	32.2352	27.0813	40.4411	30.2487	AT1G08880.1	429	424	250	Y	Encodes HTA5, a histone H2A protein. H2AX is a meiosis-specific isoform of histone H2A. Upon DSB formation, rapid accumulation of phosphorylated H2AX (&#947;-H2AX) occurs around the break site. _x0001_H2AX foci accumulate in early G2. Immunolocalization studies in spread preparations of wild-type meiocytes at G2/early leptotene revealed the accumulation of numerous rather diffuse &#947;-H2AX foci…	H2AXA
AT1G08890	12.2504	17.204	1.8762	2.904	1.54671	1.04056	1.95846	0.739624	AT1G08890.1	1395	225	254	Y	Major facilitator superfamily protein;(source:Araport11)
AT1G08900	23.9407	27.4028	30.6585	37.222	19.3487	28.7797	20.9194	22.8421	AT1G08900.1	1389	24	130	Y	Major facilitator superfamily protein;(source:Araport11)
AT1G08910	4.87858	6.79514	9.22978	12.0264	5.94522	5.78928	6.53473	6.70464	AT1G08910.1	2490	65	354	Y	Encodes an SP-RING domain containing protein that functions in sumolaytion and is involved in positive regulation of sulfur metabolism and stress response.	PIAL1
AT1G08920	2.06852	5.07301	8.11456	6.38743	4.63686	4.16136	9.91629	9.08957	AT1G08920.2	1434	187	296	Y	Encodes ESL1, a transporter for monosaccharides.	ESL1
AT1G08930	39.5903	34.0988	72.7914	70.5574	18.3281	24.9652	54.9597	54.7215	AT1G08930.1	1491	304	282	Y	encodes a putative sucrose transporter whose gene expression is induced by dehydration and cold. The mRNA is cell-to-cell mobile.	ERD6
AT1G08940	2.48667	0.719702	20.8557	18.7744	0.822282	1.43328	5.12581	5.72959	AT1G08940.1	846	264	65	Y	Phosphoglycerate mutase family protein;(source:Araport11)
AT1G08960	7.52855	6.46787	4.62183	5.28057	2.73531	4.41161	3.30877	3.43575	AT1G08960.1	1641	192	357	Y	Encodes a member of the Potassium-dependent sodium-calcium exchanger like-family that localizes to the plasma membrane and nuclear periphery, and has a role in mediating high-af&#64257;nity K+ uptake and Na+ transport in yeast.	CAX11
AT1G08970	17.4674	19.2014	23.7134	26.9309	15.8734	14.4523	19.0197	19.8253	AT1G08970.4	696	601	316	Y	Encodes a NUCLEAR FACTOR-Y C (NF-YC) homologue NF-YC9. NF-YC3., NF-YC4 and NF-YC9 redundantly modulate GA- and ABA-mediated seed germination.	NF-YC9
AT1G08980	59.9706	68.4772	6.84112	7.1665	8.41493	7.77616	5.80314	6.92336	AT1G08980.1	1278	104	191	Y	Encodes an enzyme with similarity to bacterial acylamidohydrolases and exhibits indole-3-acetamide amidohydrolase activity in vitro. This enzyme may be involved in the in vivo biosynthesis of indole-acetic acid from indole-3-acetamide, a native metabolite of A. thaliana. It appears to exist as a monomer.	AMI1
AT1G08985	0	0	0	0	0	0	0	0	AT1G08985.1	306	84	72	Y	AP2/B3-like transcriptional factor family protein;(source:Araport11)
AT1G08990	0	0	0	0	0	0	0	0	AT1G08990.1	1701	326	212	Y	plant glycogenin-like starch initiation protein 5;(source:Araport11)	PGSIP5
AT1G09000	1.36944	1.43346	0.233039	0.340088	0.295856	0.387738	0.452831	0.173235	AT1G09000.1	2001	90	195	Y	NPK1-related protein kinase 1S	NP1
AT1G09010	24.8118	29.4827	20.2598	22.1622	18.6538	21.2189	22.5892	19.0503	AT1G09010.1	2835	159	93	Y	glycoside hydrolase family 2 protein;(source:Araport11)
AT1G09020	16.5737	19.4666	21.3776	17.3885	15.0735	16.3232	22.3253	22.6511	AT1G09020.1	1464	650	373	Y	Component of the regulatory subunit of SNF1-related protein kinase. As part of the regulatory complex it binds maltose which promotes kinase activity.	SNF4
AT1G09030	0	0	0	0	0	0	0	0	AT1G09030.1	420	2		Y	nuclear factor Y, subunit B4;(source:Araport11)	NF-YB4
AT1G09040	1.59838	1.42087	0.766034	2.0961	0.604052	0.554154	1.44146	0.928453	AT1G09040.1	2736	231	232	Y	arginine-glutamic acid dipeptide repeat protein;(source:Araport11)
AT1G09050	1.94686	1.87352	2.25282	2.3872	0.660945	0.909521	2.57506	2.15494	AT1G09050.1	2751	212	253	Y	arginine-glutamic acid dipeptide repeat protein;(source:Araport11)
AT1G09060	10.3436	13.8445	15.201	15.2861	13.659	12.9052	17.1576	21.4289	AT1G09060.3	2835	71	171	Y	JMJ24 is a nuclear localized JmjC domain containing protein. It has been shown to bind to transcribed regions AtSN1 and solo LTR and the promoter of SDC. JMJ24 appears to regulate basal levels of transcription of silenced loci in part by controlling methylation in heterochromatic regions.	JMJ24
AT1G09070	30.0189	29.0264	110.128	148.312	174.045	182.241	378.302	378.57	AT1G09070.1	975	265	366	Y	SRC2 specifically binds the peptide PIEPPPHH, and moves from ER to a vacuole fraction where it gets internalized. Involved in Protein Storage Vacuole targeting. The mRNA is cell-to-cell mobile.	SRC2
AT1G09080	0.443839	0	44.6624	195.876	0	1.00533	58.7054	88.6638	AT1G09080.1	2028	37	51	Y	Heat shock protein 70 (Hsp 70) family protein;(source:Araport11)	BIP3
AT1G09090	0.436949	0.0804767	0.770598	0.813842	0.147116	0	0.25076	0.565306	AT1G09090.2	2532	4	91	Y	NADPH-oxidase AtrbohB plays a role in seed after-ripening. Major producer of superoxide in germinating seeds. AtrbohB pre-mRNA is alternatively spliced in seeds in a hormonally and developmentally regulated manner. ABA caused accumulation of AtrbohB-? mRNA and prevented prevented AtrbohB-a mRNA expression in fresh seeds.	RBOHB
AT1G09100	9.58609	9.22501	21.9523	20.8517	5.89599	7.03745	17.0429	15.3313	AT1G09100.1	1272	105	147	Y	Encodes RPT5b (Regulatory Particle 5b), one of the six AAA-ATPases of the proteasome regulatory particle. Essential for gametophyte development. In Arabidopsis, the RPT5 subunit is encoded by two highly homologous genes, RPT5a and RPT5b. RPT5a and RPT5b show accession-dependent functional redundancy. In Wassilewskija (Ws) accession: mutant alleles of RPT5a displayed 50% pollen lethality, indicati…	RPT5B
AT1G09130	150.444	138.413	221.85	191.455	119.003	116.129	177.241	177.586	AT1G09130.3	1113	71	154	Y	ATP-dependent caseinolytic (Clp) protease/crotonase family protein;(source:Araport11)
AT1G09140	68.5353	79.7221	92.9231	77.8773	40.1472	43.9138	59.7298	80.9964	AT1G09140.1	807	158	349	Y	Encodes a serine-arginine rich RNA binding protein involved in regulation of splicing (including splicing of itself). Exists as 3 alternative spliced forms that are differentially expressed. AT1G09140.1 predominantly accumulates in the cytosol in light grown plants.Barta et al (2010) have proposed a nomenclature for Serine/Arginine-Rich Protein Splicing Factors (SR proteins): Plant Cell. 2010, 22…	SR30
AT1G09150	19.0121	19.6075	24.4185	22.1119	15.4525	15.1991	16.2146	16.7319	AT1G09150.1	546	416	251	Y	pseudouridine synthase and archaeosine transglycosylase (PUA) domain-containing protein;(source:Araport11)
AT1G09155	0	0	0.086834	0	0	0	0	0	AT1G09155.1	870	147	210	Y	phloem protein 2-B15;(source:Araport11)	PP2-B15
AT1G09157	0	0	0	0	0	0.103548	0	0.115659	AT1G09157.1	732	94	30	Y	transmembrane protein, putative (DUF679);(source:Araport11)	DMP8
AT1G09160	9.94771	9.57301	5.17999	5.46581	15.5197	12.759	6.14519	8.06944	AT1G09160.2	1287	297	514	Y	Protein phosphatase 2C family protein;(source:Araport11)
AT1G09170	0.097952	0	0	0	0.0604619	0.0277337	0.0294451	0	AT1G09170.1	3033	163		Y	P-loop nucleoside triphosphate hydrolases superfamily protein with CH (Calponin Homology) domain-containing protein;(source:Araport11)
AT1G09176	0	0	0	0	0	0	0.263974	0.138856	AT1G09176.1	453	137	123	Y	transmembrane protein;(source:Araport11)
AT1G09180	1.13272	1.00399	6.50548	13.4496	4.71947	3.84855	10.5982	10.478	AT1G09180.1	582	124	31	Y	A member of ARF-like GTPase family. A thaliana has 21 members, in two subfamilies, ARF and ARF-like (ARL) GTPases.	SARA1A
AT1G09190	2.32754	1.76832	0.726145	0.842951	0.119725	0.384423	0.932903	0.613408	AT1G09190.1	1455	16	143	Y	Tetratricopeptide repeat (TPR)-like superfamily protein;(source:Araport11)
AT1G09195	5.25381	6.97367	8.64756	10.6291	2.22255	2.34673	6.08589	6.31666	AT1G09195.2	1638	73	593	Y	Ppx-GppA phosphatase;(source:Araport11)
AT1G09200	85.6392	57.6956	21.8948	16.2815	9.99062	11.2536	20.6936	15.032	AT1G09200.1	411	202	151	Y	Histone superfamily protein;(source:Araport11)	H3.1
AT1G09210	59.8326	54.4139	475.944	679.996	35.3813	35.64	205.701	268.899	AT1G09210.1	1275	347	579	Y	Encodes one of three Arabidopsis calreticulins.Post-transcriptionally regulates together with CRT1 VAMP721/722 levels under ER stress.	CRT1b
AT1G09220	0.249198	0.378649	0.508873	0.348108	0.46146	0.105835	0	0.118214	AT1G09220.1	1515		160	Y	Pentatricopeptide repeat (PPR) superfamily protein;(source:Araport11)
AT1G09230	6.63168	8.56187	21.9065	18.5884	9.45112	10.769	14.4238	15.2978	AT1G09230.1	1329	150	126	Y	Encodes a U12-type spliceosomal protein that is an indispensible component of the minor spliceosome and plays a crucial role in U12 intron splicing and plant development.	U11/U12-65K
AT1G09240	0.743774	0.75343	25.4403	11.2211	4.61398	6.2545	17.5737	20.0407	AT1G09240.1	963	121	319	Y	Encodes a nicotianamine synthase.	NAS3
AT1G09245	0	0	0	0	0	0	0.180974	0	AT1G09245.1	420	26	74	Y	Plant self-incompatibility protein S1 family;(source:Araport11)
AT1G09250	12.8108	17.4945	12.4179	9.89169	5.02985	5.57855	15.4285	12.7697	AT1G09250.1	624	368	295	Y	basic helix-loop-helix (bHLH) DNA-binding superfamily protein;(source:Araport11)	AIF4
AT1G09260	0	0	0	0	0	0	0	0	AT1G09260.1	417	23		Y	Chaperone DnaJ-domain superfamily protein;(source:Araport11)
AT1G09270	25.5496	26.1721	30.3857	30.8784	21.0425	19.2636	33.2674	38.2216	AT1G09270.1	1617	175	389	Y	Protein interacts with Agrobacterium proteins VirD2 and VirE2.	IMPA-4
AT1G09280	7.54476	7.75035	8.62562	8.31277	7.52677	5.19005	7.47486	7.61181	AT1G09280.1	1746	109	109	Y	rhodanese-like domain protein;(source:Araport11)
AT1G09290	3.74635	7.35278	7.96899	8.50418	4.33589	5.834	6.96825	7.55303	AT1G09290.1	1047	47	243	Y	hypothetical protein;(source:Araport11)
AT1G09300	2.40811	3.08987	6.61127	7.37573	4.11246	3.7273	8.20417	8.27572	AT1G09300.1	1482	218	250	Y	Encodes a mitochondrial protease ICP55. Alters the stability of proteins by removal of a single amino acid from their sequence.	AtICP55
AT1G09310	880.921	524.256	31.6727	130.294	1285.93	1511.76	179.269	122.028	AT1G09310.1	540	199	250	Y	plant/protein (Protein of unknown function, DUF538);(source:Araport11)
AT1G09320	2.41989	2.2512	2.36992	2.29958	0.640158	0.461432	1.6924	1.40564	AT1G09320.1	1554	179	380	Y	Heterochromatin-binding protein which can bind to three H3K9me2 tails. Preferentially binds to long TEs. Required for transcriptional silencing, non-CG DNA methylation, and H3K9 dimethylation at some loci.	AGDP1
AT1G09330	25.1791	24.8773	30.5967	41.9435	17.1565	17.622	29.903	33.478	AT1G09330.1	561	352	264	Y	golgi apparatus membrane protein-like protein ECHIDNA protein;(source:Araport11)	ECH
AT1G09340	613.482	462.155	211.557	197.624	681.477	621.262	246.503	255.004	AT1G09340.1	1137	232	507	Y	Encodes CHLOROPLAST RNA BINDING (CRB), a putative RNA-binding protein. CRB is important for the proper functioning of the chloroplast. Mutations in CRB also affects the circadian system, altering the expression of both oscillator and output genes. The mRNA is cell-to-cell mobile.	CRB
AT1G09350	1.4073	1.63941	0.143689	0.131059	0.325752	0.717224	0	0.133519	AT1G09350.1	1005	249	229	Y	Predicted to encode a galactinol synthase	GolS3
AT1G09360	0	0	0	0	0	0	0	0	AT1G09360.1	567			Y	Plant invertase/pectin methylesterase inhibitor superfamily protein;(source:Araport11)
AT1G09370	0	0	0	0	0	0	0	0	AT1G09370.1	531	18	114	Y	Plant invertase/pectin methylesterase inhibitor superfamily protein;(source:Araport11)
AT1G09380	0	0	0	0	0	0	0	0	AT1G09380.1	1125	227	289	Y	nodulin MtN21-like transporter family protein	UMAMIT25
AT1G09390	4.9459	6.13914	3.983	5.51423	7.61077	9.34889	6.15651	6.34471	AT1G09390.1	1113	218	167	Y	GDSL-motif esterase/acyltransferase/lipase. Enzyme group with broad substrate specificity that may catalyze acyltransfer or hydrolase reactions with lipid and non-lipid substrates.
AT1G09400	1.05941	0.26829	2.16336	1.56212	0.899153	0.599912	1.83118	2.17775	AT1G09400.1	975	43	164	Y	FMN-linked oxidoreductases superfamily protein;(source:Araport11)
AT1G09410	0.456082	0.277201	0.139701	0.127422	0.0844564	0	0.164522	0.216355	AT1G09410.1	2118	43	127	Y	pentatricopeptide (PPR) repeat-containing protein;(source:Araport11)
AT1G09415	22.1448	18.2363	13.3385	12.9079	8.11297	8.11942	9.76985	13.6036	AT1G09415.1	339	160	156	Y	encodes a kinase that physically interacts with NPR1/NIM1	NIMIN-3
AT1G09420	2.47234	3.11873	5.90596	5.73437	1.20935	0.911332	3.19718	5.04535	AT1G09420.2	1908	158	171	Y	Encodes a protein similar to glucose-6-phosphate dehydrogenase but, based on amino acid differences in the active site and lack of activity, does not encode a functional G6PDH. The amino acid sequence for the consensus sequence of the G6PDH active site (DHYLGKE) differs in three places in this protein. gc exon splice site at 20574 is based on protein alignment, and is not confirmed experimentally.	G6PD4
AT1G09430	33.1476	31.4392	82.6171	73.2907	23.6047	26.8108	88.3469	76.2185	AT1G09430.1	1275	139	563	Y	Encodes subunit A of the heteromeric enzyme ATP citrate lyase (ACL). In animals, ACL is encoded by a single gene; ACL in Arabidopsis is composed of two polypeptides, ACLA (encoded by 3 genes) and ACLB (encoded by 2 genes). The holoenzyme has an A(4)B(4)stoichiometry. Expression of both ACLA and ACLB but not of either of the subunits alone results in ACL activity.	ACLA-3
AT1G09440	4.57632	6.00928	3.34577	3.05168	9.1544	8.78212	3.15897	4.28821	AT1G09440.1	1401	192	254	Y	Protein kinase superfamily protein;(source:Araport11)
AT1G09450	0.520574	1.05466	0	0	0.131453	0.160793	0.0426787	0	AT1G09450.1	1800	100	305	Y	Encodes a protein kinase that phosphorylates histone H3 at Thr3 and Thr11 and plays a role in mitotic cell division.	Haspin
AT1G09460	0.569449	0.14421	0	0.132579	0.197718	0.544156	0.0641928	0	AT1G09460.1	993	203	270	Y	Carbohydrate-binding X8 domain superfamily protein;(source:Araport11)
AT1G09470	2.0246	0.93999	0.086132	0.392806	0.702961	0.358274	0	0	AT1G09470.1	1011	66	160	Y	NEAP3 is a member of a small family containing coiled-coil domains, a nuclear localization signal and a C-terminal predicted transmembrane domain. It localizes to the nuclear periphery. Mutants have altered nuclear morphology and chromatin structure.	AtNEAP3
AT1G09480	0.173054	0.262951	1.32519	2.25626	0.721031	0	0.702288	0.410464	AT1G09480.1	1110		96	Y	similar to Eucalyptus gunnii alcohol dehydrogenase of unknown physiological function (GI:1143445), Vigna unguiculata (gi:1854445), NOT a cinnamyl-alcohol dehydrogenase The mRNA is cell-to-cell mobile.
AT1G09483	0	0	0	0	0	0	0	0	AT1G09483.1	318	14	78	Y	myosin heavy chain, cardiac protein;(source:Araport11)	AtNEAP4
AT1G09490	32.9654	39.6299	37.2391	35.7803	29.0071	28.2659	35.6326	33.1985	AT1G09490.1	969	236	134	Y	similar to Eucalyptus gunnii alcohol dehydrogenase of unknown physiological function (GI:1143445), Vigna unguiculata (gi:1854445), NOT a cinnamyl-alcohol dehydrogenase; Location of EST gb:H37170, gb:H77227 and gb:AA605565
AT1G09500	2.20306	2.00849	16.2705	6.49692	0.543944	0.561388	13.7087	13.0983	AT1G09500.1	978	137	306	Y	similar to Eucalyptus gunnii alcohol dehydrogenase of unknown physiological function (GI:1143445), Vigna unguiculata (gi:1854445), NOT a cinnamyl-alcohol dehydrogenase
AT1G09510	0	0	0	0.0878664	0	0	0	0	AT1G09510.1	969	39	98	Y	similar to Eucalyptus gunnii alcohol dehydrogenase of unknown physiological function (GI:1143445), Vigna unguiculata (gi:1854445), NOT a cinnamyl-alcohol dehydrogenase
AT1G09520	12.3243	11.1174	20.3906	23.8762	9.66181	12.073	17.9289	19.0327	AT1G09520.1	783	44	333	Y	hypothetical protein;(source:Araport11)
AT1G09530	4.43951	6.53709	9.11243	8.26884	4.40714	6.6089	10.7315	10.7689	AT1G09530.1	1575	418	287	Y	Transcription factor interacting with photoreceptors phyA and phyB. Forms a ternary complex in vitro with G-box element of the promoters of LHY, CCA1. Acts as a negative regulator of phyB signalling. It degrades rapidly after irradiation of dark grown seedlings in a process controlled by phytochromes. Does not play a significant role in controlling light input and function of the circadian clockw…	PIF3
AT1G09540	0	0	0.136772	0	0.186043	0	0.120804	0	AT1G09540.1	1101	232	225	Y	Encodes putative transcription factor. Mutants lack of mucilage extrusion from the seeds during imbibition. Reduced quantities of mucilage are deposited during the development of the seed coat epidermis in myb61 mutants. Expressed in guard cells,loss of function mutations show an increase in stomatal pore opening suggesting a role in ABA independent regulation of stomatal pore size.	MYB61
AT1G09550	0	0	0.152534	0	0	0	0.0673634	0	AT1G09550.1	1167	73	157	Y	Pectinacetylesterase family protein;(source:Araport11)	AtPAE1
AT1G09560	28.1502	20.3314	205.189	232.535	30.7099	35.5415	250.184	226.652	AT1G09560.1	660	252	315	Y	Encodes a plasodesmata-located protein involved in regulating primary root growth by controlling phloem-mediated allocation of resources between the primary and lateral root meristems. The mRNA is cell-to-cell mobile.	GLP5
AT1G09570	10.3471	17.9269	9.01033	9.79112	14.888	15.214	8.19438	9.79433	AT1G09570.1	3369	680	338	Y	Light-labile cytoplasmic red/far-red light photoreceptor involved in the regulation of photomorphogenesis. It exists in two inter-convertible forms: Pr and Pfr (active) and functions as a dimer.The N terminus carries a single tetrapyrrole chromophore, and the C terminus is involved in dimerization. It is the sole photoreceptor mediating the FR high irradiance response (HIR). Major regulator in re…	PHYA
AT1G09575	1.08417	0.823684	0.0553482	0.201933	3.01147	3.59152	0.782185	1.38863	AT1G09575.1	879	344	702	Y	Mitochondrial calcium channel.	MCU1
AT1G09580	6.96949	4.25533	2.04707	2.22279	5.83421	4.78461	2.41078	0.63406	AT1G09580.1	654	165	274	Y	emp24/gp25L/p24 family/GOLD family protein;(source:Araport11)
AT1G09590	80.8963	56.1261	99.4586	91.8308	89.7485	81.115	91.1928	100.934	AT1G09590.1	495	182	195	Y	Translation protein SH3-like family protein;(source:Araport11)
AT1G09600	0	0.0681975	0	0	0.0623343	0.0571851	0	0	AT1G09600.1	2145	721	234	Y	Protein kinase superfamily protein;(source:Araport11)
AT1G09610	1.14963	1.52289	1.89615	1.3177	1.39196	0.0751161	1.59503	1.09072	AT1G09610.1	849	95	236	Y	glucuronoxylan 4-O-methyltransferase-like protein (DUF579);(source:Araport11)	GXM1
AT1G09620	27.0697	35.6332	22.7698	21.7349	30.9074	28.7355	32.7602	31.3513	AT1G09620.1	3276	145	299	Y	ATP binding/leucine-tRNA ligases/aminoacyl-tRNA ligase;(source:Araport11)
AT1G09625	0	0	0	0	0	0	0	0	AT1G09625.1	225		206	Y	transmembrane protein;(source:Araport11)
AT1G09630	12.6024	14.7969	15.8892	14.7593	7.69055	8.10951	13.7759	11.9566	AT1G09630.1	654	244	195	Y	Encodes a putative GTP-binding protein. Associates with organelles on a pathway from the Golgi to the plasma membrane in interphase. In dividing cells acts at the cell plate.	RAB11c
AT1G09640	69.0325	67.5435	80.4281	84.8707	76.7495	78.9096	106.172	108.854	AT1G09640.1	1245	315	390	Y	Translation elongation factor EF1B, gamma chain;(source:Araport11)
AT1G09645	13.7936	7.77609	26.2077	29.1541	7.88493	9.06746	19.3622	20.7112	AT1G09645.1	321	229	320	Y	transmembrane protein;(source:Araport11)
AT1G09650	0.0494557	0.100195	0	0	0.0915811	0	0	0.0469213	AT1G09650.1	1149	803	158	Y	F-box and associated interaction domains-containing protein;(source:Araport11)
AT1G09660	21.3786	17.2643	12.5931	13.505	20.2095	18.5401	12.1341	11.489	AT1G09660.1	897	229	270	Y	RNA-binding KH domain-containing protein;(source:Araport11)
AT1G09665	0	0	0	0	0	0	0	0	AT1G09665.1	498	87		Y	Toll-Interleukin-Resistance (TIR) domain family protein;(source:Araport11)
AT1G09680	1.29691	1.36428	2.44463	2.78719	0.369477	0.296586	2.83399	1.94033	AT1G09680.1	1824	46	222	Y	Pentatricopeptide repeat (PPR) superfamily protein;(source:Araport11)
AT1G09690	137.446	101.775	116.451	110.633	154.11	145.683	99.8424	109.027	AT1G09690.1	495	254	219	Y	Translation protein SH3-like family protein;(source:Araport11)
AT1G09700	3.06236	2.57534	2.12383	2.58286	4.17287	3.2883	3.59544	2.19278	AT1G09700.1	1260	235	311	Y	Encodes a nuclear dsRNA binding protein. Involved in mRNA cleavage. The mutant is characterized by shorter stature, delayed flowering, leaf hyponasty, reduced fertility, decreased rate of root growth, and an altered root gravitropic response. It also exhibits less sensitivity to auxin and cytokinin.	HYL1
AT1G09710	2.47072	5.20188	2.37427	2.03023	3.76784	3.5389	1.87864	2.02237	AT1G09710.2	1953	171	30	Y	Paralog of DRMY1 with unknown function.	DP1
AT1G09720	0	0	0	0	0	0	0	0	AT1G09720.1	2787			Y	Member of NET domain family of actin binding proteins. Paralog of At3g22790 (NET2A).
AT1G09730	9.70783	10.1148	12.2719	12.9727	7.24778	7.67	14.5079	12.105	AT1G09730.1	2892	144	350	Y	Encodes a SUMO protease that positively regulates the transition to flowering in long and short days. Along with SPF2, its activity is required for fertility as asp1/spf2 double mutants have defects in gametogenesis and embroygenesis.	ASP1
AT1G09740	6.91548	6.06425	27.5058	27.0105	5.54288	4.90966	22.1537	28.3988	AT1G09740.1	516	138	357	Y	Adenine nucleotide alpha hydrolases-like superfamily protein;(source:Araport11)
AT1G09750	162.082	169.411	5.33402	5.41943	72.984	62.9109	8.05095	5.58388	AT1G09750.1	1350	40	188	Y	Eukaryotic aspartyl protease family protein;(source:Araport11)
AT1G09760	24.9041	31.5342	25.0695	26.2958	19.2424	19.813	21.8264	19.6344	AT1G09760.1	750	89	351	Y	U2 small nuclear ribonucleoprotein A;(source:Araport11)	U2A'
AT1G09770	27.3356	31.0609	30.708	29.0113	18.1518	19.3123	22.0043	27.9464	AT1G09770.1	2535	170	494	Y	Member of MYB3R- and R2R3- type MYB- encoding genes. Essential for plant innate immunity. Interacts with MOS4 and PRL1. The mRNA is cell-to-cell mobile.	CDC5
AT1G09780	57.0058	51.8315	51.6468	46.2174	35.4332	29.0798	36.714	37.265	AT1G09780.1	1674	112	180	Y	Encodes a 2,3-biphosphoglycerate-independent phosphoglycerate mutase that is involved in pollen development and stomatal movement.	iPGAM1
AT1G09790	0	0	0	0	0	0	0	0	AT1G09790.1	1365		86	Y	COBRA-like protein 6 precursor;(source:Araport11)	COBL6
AT1G09794	4.03741	3.14602	10.6228	5.92915	1.00644	0.791402	4.48127	2.06258	AT1G09794.1	192	291	189	Y	Cox19 family protein (CHCH motif);(source:Araport11)
AT1G09795	88.7951	83.4632	11.8774	12.9488	29.1256	26.7782	10.7391	9.92652	AT1G09795.1	1242	54	220	Y	ATP phosphoribosyl transferase, catalyses first step of histidine biosynthesis	ATP-PRT2
AT1G09800	1.66487	2.28879	0.789225	0.885973	1.26622	1.36365	0.321732	0.9026	AT1G09800.1	1119	398	238	Y	Pseudouridine synthase family protein;(source:Araport11)
AT1G09810	6.72292	5.15207	6.50613	7.18643	6.27882	5.31325	6.06289	6.15655	AT1G09810.1	1413	160	212	Y	evolutionarily conserved C-terminal region 11;(source:Araport11)	ECT11
AT1G09812	0.100725	0.408132	0	0.938033	0.279782	0.342228	0.272509	0.477818	AT1G09812.1	387	375	274	Y	multidrug resistance protein;(source:Araport11)
AT1G09815	15.5234	14.9969	18.7849	19.9447	9.58196	8.91253	13.6105	14.5915	AT1G09815.1	375	159	192	Y	polymerase delta 4;(source:Araport11)	POLD4
AT1G09820	1.8209	3.4053	1.76384	0.913102	2.07502	1.03112	1.85266	1.41751	AT1G09820.1	1821	74	340	Y	Pentatricopeptide repeat (PPR-like) superfamily protein;(source:Araport11)
AT1G09830	17.971	17.5994	21.6749	21.0338	19.4041	16.3254	24.9221	24.3647	AT1G09830.1	1599	108	215	Y	glycinamide ribonucleotide synthetase (GAR synthetase) that catalyzes the conversion of phosphoribosyl amine to phosphoribosyl glycineamide	PUR2
AT1G09840	22.8024	23.3468	31.3428	27.3091	13.8934	14.6201	22.3769	21.9595	AT1G09840.1	1266	467	395	Y	shaggy-like protein kinase 41;(source:Araport11)	SK41
AT1G09850	17.6897	22.7461	10.3991	8.76397	8.60298	8.7018	10.7428	7.4592	AT1G09850.1	1314	163	275	Y	Arabidopsis thaliana papain-like cysteine peptidase	XBCP3
AT1G09860	2.99001	2.04446	2.82391	1.67072	0.968949	0.952403	1.68529	0.921957	AT1G09860.1	1152	124	120	Y	Member of a family of proteins related to PUP1, a purine transporter. May be involved in the transport of purine and purine derivatives such as cytokinins, across the plasma membrane.	PUP16
AT1G09870	10.16	10.9887	12.4267	16.4102	5.04648	6.29269	14.1733	13.1537	AT1G09870.1	1464	238	270	Y	histidine acid phosphatase family protein;(source:Araport11)
AT1G09880	0	0.494211	0.110696	0.0504832	0	0.276271	0.0977731	0	AT1G09880.1	1896		29	Y	Rhamnogalacturonate lyase family protein;(source:Araport11)
AT1G09890	0.604458	0.556641	0.224424	0.46057	0.610541	0.653459	0.693782	0.834157	AT1G09890.1	1854	45		Y	Rhamnogalacturonate lyase family protein;(source:Araport11)
AT1G09900	10.9171	9.23532	8.2414	6.4895	9.40911	8.97715	9.58348	5.06865	AT1G09900.1	1797			Y	Pentatricopeptide repeat (PPR-like) superfamily protein;(source:Araport11)
AT1G09910	8.17435	12.6336	9.82468	9.39612	4.10865	3.61055	5.72896	6.91344	AT1G09910.1	2028	90	116	Y	Rhamnogalacturonate lyase family protein;(source:Araport11)
AT1G09920	18.6152	20.0421	46.376	42.9931	24.3269	25.028	38.9473	34.8179	AT1G09920.1	579	223	179	Y	TRAF-type zinc finger-like protein;(source:Araport11)
AT1G09930	0	0	0	0.200869	0	0	0.583547	0.532059	AT1G09930.1	2205	214		Y	oligopeptide transporter	OPT2
AT1G09932	4.07305	0.577629	55.1441	63.7247	0.980512	2.00661	54.3629	60.2835	AT1G09932.1	783	232	266	Y	Phosphoglycerate mutase family protein;(source:Araport11)
AT1G09935	0	0	0.256119	0.700819	0	0	0.452436	0	AT1G09935.1	696		136	Y	Phosphoglycerate mutase family protein;(source:Araport11)
AT1G09940	8.96067	8.74081	8.51975	7.24105	10.272	9.86645	11.8435	13.8543	AT1G09940.1	1593	292	316	Y	Encodes glutamyl-tRNA reductase. Involved in heme biosynthesis in non-photosynthetic tissues and induced by oxidative stress in photosynthetic tissues to supply heme for defensive hemoproteins	HEMA2
AT1G09950	0.0782832	0.158599	0.319716	0.21871	2.02949	3.32472	2.54151	2.97086	AT1G09950.1	693	322	318	Y	RESPONSE TO ABA AND SALT 1;(source:Araport11)	RAS1
AT1G09960	1.17672	2.05023	0.480583	0.306839	0.828031	0.479767	0.509373	0.223284	AT1G09960.1	1533	272	412	Y	low affinity (10mM) sucrose transporter in sieve elements (phloem)	SUT4
AT1G09970	22.1478	23.0531	124.833	86.389	26.3315	24.3745	124.877	103.481	AT1G09970.2	2934	91	226	Y	RLK7 belongs to a leucine-rich repeat class of receptor-likekinase (LRR-RLKs). It is involved in the control of germination speed and the tolerance to oxidant stress. The mRNA is cell-to-cell mobile.	LRR XI-23
AT1G09980	11.6752	11.699	9.50435	10.4909	8.03447	7.34398	8.73624	7.42455	AT1G09980.1	2409	581	317	Y	Putative serine esterase family protein;(source:Araport11)
AT1G09995	4.92999	4.57783	6.15222	7.77952	3.67707	4.76918	4.69298	5.06713	AT1G09995.1	267	184	311	Y	DNA repair DEAD helicase RAD3/XP-D subfamily protein;(source:Araport11)
AT1G10000	0.55046	0.637264	0.802904	0.366165	0.946523	0.868335	0.851002	0.373037	AT1G10000.1	912	388	27	Y	Ribonuclease H-like superfamily protein;(source:Araport11)
AT1G10010	0	0	0	0	0	0	0	0	AT1G10010.1	1428			Y	Encodes a high affinity amino acid transporter that is probably responsible for import of organic nitrogen into developing seeds. One of eight gene family members that encode amino acid permeases. Most closely related to AAP1 (75%) identity.	AAP8
AT1G10020	13.1163	10.6488	6.10519	7.49958	36.2988	32.8088	9.08885	14.1369	AT1G10020.1	1386	378	400	Y	formin-like protein (DUF1005);(source:Araport11)
AT1G10030	7.17346	9.5374	5.72209	2.19203	8.09475	7.7117	4.75082	2.87122	AT1G10030.1	390	219	322	Y	ergosterol biosynthesis protein;(source:Araport11)	ERG28
AT1G10040	0.824913	0.537185	1.68451	0.987715	0.218223	0.200196	1.59413	1.06215	AT1G10040.1	1239	315	217	Y	alpha/beta-Hydrolases superfamily protein;(source:Araport11)
AT1G10050	5.62141	6.25074	7.81772	8.75524	3.02119	4.36324	10.3721	10.4215	AT1G10050.1	3192		38	Y	Encodes a putative glycosyl hydrolase family 10 protein (xylanase).
AT1G10060	12.7413	10.1618	3.1787	4.77847	3.52309	3.37898	1.76775	1.69565	AT1G10060.2	1155	206	449	Y	encodes a mitochondrial branched-chain amino acid aminotransferase. Complements the yeast leu/iso-leu/val auxotrophy mutant.	BCAT-1
AT1G10070	2.2243	1.48066	4.34746	5.85922	1.05915	1.56545	1.77668	1.62796	AT1G10070.1	1167	168	307	Y	Encodes a chloroplast branched-chain amino acid aminotransferase. Complements the yeast leu/iso-leu/val auxotrophy mutant. Involved in cell wall development.	BCAT-2
AT1G10090	16.7464	22.7395	9.22661	8.94993	8.96457	8.40681	6.98523	6.08994	AT1G10090.1	2289	360	261	Y	Early-responsive to dehydration stress protein (ERD4);(source:Araport11)
AT1G10095	2.0474	3.61274	4.11346	4.48997	1.28416	1.40248	1.78683	1.56652	AT1G10095.1	1263	163	154	Y	Protein prenylyltransferase superfamily protein;(source:Araport11)
AT1G10100	0	0	0	0	0	0	0	0	AT1G10100.1	489			Y	hypothetical protein;(source:Araport11)
AT1G10110	0	0.230632	0.154975	0.141353	0.351339	0.0644633	0.273765	0.432017	AT1G10110.1	1200	175		Y	F-box family protein;(source:Araport11)
AT1G10120	3.73672	6.40219	3.43847	3.43697	5.89447	3.64423	1.62253	2.53856	AT1G10120.1	1101	972	189	Y	basic helix-loop-helix (bHLH) DNA-binding superfamily protein;(source:Araport11)	CIB4
AT1G10130	12.136	12.473	18.1796	18.8641	9.86959	9.40545	20.5575	20.0865	AT1G10130.1	2997	209	328	Y	Encodes a golgi localized P2A-type Ca2+ ATPase involved in Mn nutrition and homeostasis.	ECA3
AT1G10140	1.85396	1.43088	23.2561	18.9099	3.59661	4.64932	7.32471	11.14	AT1G10140.1	504	262	416	Y	Uncharacterized conserved protein UCP031279;(source:Araport11)
AT1G10150	9.48127	9.25511	22.5294	22.0475	31.7627	35.7281	28.916	33.2557	AT1G10150.1	1245	361	210	Y	Carbohydrate-binding protein;(source:Araport11)
AT1G10155	6.9215	6.52011	17.6	19.666	25.2668	24.6027	21.3102	21.7499	AT1G10155.1	555		1812	Y	phloem protein 2-A10;(source:Araport11)	PP2-A10
AT1G10170	9.39858	12.0829	11.2166	13.5794	8.70206	11.0586	13.3064	15.1988	AT1G10170.1	3567	311	330	Y	Encodes AtNFXL1, a homologue of the putative human transcription repressor NF-X1. Functions as a negative regulator of the trichothecene phytotoxin-induced defense response.	NFXL1
AT1G10180	7.07535	9.76981	7.02231	6.14738	3.80617	4.93547	5.95296	5.92524	AT1G10180.1	2310	134	196	Y	LOW protein: exocyst complex component-like protein;(source:Araport11)	EXO84C
AT1G10190	0	0	0	0	0	0	0	0	AT1G10190.1	1191	41	79	Y	NEP-interacting protein, putative (DUF239);(source:Araport11)
AT1G10200	99.2014	86.0359	49.3074	54.8015	17.2756	16.2071	22.3846	21.1465	AT1G10200.1	573	376	287	Y	Encodes a member of the Arabidopsis LIM proteins: a family of actin bundlers with distinct expression patterns. WLIM1, WLIM2a, and WLIM2b are widely expressed, whereas PLIM2a, PLIM2b, and PLIM2c are predominantly expressed in pollen. Regulates actin cytoskeleton organization.	WLIM1
AT1G10210	5.48908	8.84871	7.89448	10.3886	2.29523	3.81019	7.93093	7.83968	AT1G10210.1	1113	251	404	Y	Encodes ATMPK1.	MPK1
AT1G10220	0	0.271738	0	0.333094	0.0827919	0	0.0806398	0.169673	AT1G10220.1	624	236	307	Y	ZCF37;(source:Araport11)
AT1G10225	0	0	0	0	0.541784	0	0	0	AT1G10225.1	327	42	166	Y	transmembrane protein;(source:Araport11)
AT1G10230	17.7201	8.42104	10.4982	11.2053	14.7864	14.8657	7.10239	8.71733	AT1G10230.1	477			Y	E3 ubiquitin ligase SCF complex subunit SKP1/ASK1 family protein;(source:Araport11)	SK18
AT1G10240	2.64964	4.29445	3.11114	2.7143	3.10748	2.62573	2.7081	2.59765	AT1G10240.1	2043	112	208	Y	FAR1-related sequence 11;(source:Araport11)	FRS11
AT1G10250	0	0	0	0	0	0	0	0	AT1G10250.1	234	46	50	Y	paired amphipathic helix Sin3-like protein;(source:Araport11)
AT1G10270	2.41965	2.55462	2.6445	2.69769	3.50249	2.86579	2.5509	3.78297	AT1G10270.1	2742	103	217	Y	glutamine-rich protein 23;(source:Araport11)	GRP23
AT1G10280	3.08668	3.73016	4.64443	4.94222	2.3064	2.11588	6.93469	3.13401	AT1G10280.1	1239	386	302	Y	Core-2/I-branching beta-1,6-N-acetylglucosaminyltransferase family protein;(source:Araport11)
AT1G10290	23.7053	24.6851	26.7595	30.1933	15.7493	14.9607	29.0479	29.1575	AT1G10290.1	2745	372	343	Y	involved in trafficking from the trans-Golgi Network to the central vacuole. The mRNA is cell-to-cell mobile.	ADL6
AT1G10300	0.101116	0.307285	0	0	0	0	0	0	AT1G10300.1	2064			Y	GTPase involved in HA - and ABA-mediated signaling pathways, particularly during defense respnses to pathogens. A truncated version of NOG1-2 has been detected in Col-0, Ler-0, Rsch-4 ecotypes. Functions similarly to the paralogous gene NOG1-1.	Nog1-2
AT1G10310	17.0575	16.4473	31.1068	27.9478	12.584	11.467	18.1797	23.8856	AT1G10310.1	729	129	286	Y	encodes a NADPH-dependent pterin aldehyde reductase that accepts pterin aldehyde as well as dihydropterin aldehyde as substrates involved in metabolism and salvage of folate and its derivatives.
AT1G10320	6.10323	6.13598	6.60637	9.65819	5.48097	3.70295	6.49725	8.57686	AT1G10320.1	2274			Y	Zinc finger C-x8-C-x5-C-x3-H type family protein;(source:Araport11)
AT1G10330	0.336184	2.38384	2.26546	1.75325	0.809301	0.628226	0.485086	0.701704	AT1G10330.1	1404	148		Y	Tetratricopeptide repeat (TPR)-like superfamily protein;(source:Araport11)
AT1G10340	3.21946	2.48477	42.3155	46.6389	0.757047	1.56265	79.7279	62.5926	AT1G10340.1	1737	152	153	Y	Ankyrin repeat family protein;(source:Araport11)
AT1G10350	8.5627	7.83783	8.95339	9.17519	2.24471	2.97939	5.53568	6.41103	AT1G10350.1	1050	321	652	Y	DNAJ heat shock family protein;(source:Araport11)
AT1G10360	61.8113	54.0991	28.4679	34.5572	48.404	49.7168	29.2119	28.787	AT1G10360.1	684	147	187	Y	Encodes glutathione transferase belonging to the tau class of GSTs. Naming convention according to Wagner et al. (2002).	GSTU18
AT1G10370	3.59833	2.64265	48.9557	26.0543	260.536	217.695	71.3912	62.3896	AT1G10370.1	684	85	391	Y	Encodes GSTU17 (Glutathione S-Transferase U17). Functions as a negative component of stress-mediated signal transduction pathways in drought and salt stress responses.	ERD9
AT1G10380	8.2023	11.6169	3.95474	2.54621	5.2036	4.38669	3.56153	3.89099	AT1G10380.1	918	146	310	Y	Putative membrane lipoprotein;(source:Araport11)
AT1G10385	0	0	0	0	0	0	0	0	AT1G10385.1	2265	92	64	Y	Vps51/Vps67 family (components of vesicular transport) protein;(source:Araport11)
AT1G10390	18.0158	21.3322	17.7621	17.505	15.3592	14.7995	20.5456	19.9285	AT1G10390.1	3126	440	309	Y	DRA2 is a homolog of mammalian nucleoporin 98 and a likely component of the nuclear pore complex in Arabidopsis. It positively participates in the control of the hypocotyl elongation response to plant proximity and control of shade induced gene expression. Nucleoportin which redundantly inhibits flowering together with Nup98b through multiple pathways including clock, photoperiod, and age pathway…	DRA2
AT1G10395	17.806	15.5203	4.22799	10.0265	17.2532	18.2902	25.3938	14.5363	AT1G10395.1	252			Y	hypothetical protein;(source:Araport11)
AT1G10400	0	0	0	0	0	0	0.721123	0.0632209	AT1G10400.1	1404	116	46	Y	UDP-Glycosyltransferase superfamily protein;(source:Araport11)
AT1G10410	6.26927	7.86929	41.375	43.1113	4.58484	3.74305	33.1032	27.3694	AT1G10410.1	1458	427	412	Y	CW14 protein (DUF1336);(source:Araport11)
AT1G10417	0.306016	0.371987	3.7494	5.12975	0.0566675	0.519865	3.09089	2.20654	AT1G10417.1	1296	64	345	Y	Encodes protein with unknown function whose expression is repressed by inoculation with Agrobacterium tumerifaciens.
AT1G10430	16.8884	14.9103	16.5315	19.9843	10.4006	13.7529	20.8893	16.1699	AT1G10430.1	921	199	227	Y	Encodes one of the isoforms of the catalytic subunit of protein phosphatase 2A: AT1G59830/PP2A-1, AT1G10430/PP2A-2, At2g42500/PP2A-3, At3g58500/PP2A-4 [Plant Molecular Biology (1993) 21:475-485 and (1994) 26:523-528; Note that in more recent publications, there is mixed use of gene names for PP2A-3 and PP2A-4 - some refer to At2g42500 as PP2A-3 and some as PP2A-4]. It regulates the activation of …	PP2A-2
AT1G10450	3.46116	4.44803	3.87677	4.73874	5.14181	5.11198	6.00978	6.10198	AT1G10450.1	3369	366	305	Y	Encodes SIN3-like 6, a homolog of the transcriptional repressor SIN3 (AT1G24190).	SNL6
AT1G10455	0	0	0.46425	0	0	0	0	0	AT1G10455.1	459			Y	B3 DNA-binding domain protein;(source:Araport11)
AT1G10460	0.706138	0.635827	0	0.0730678	0.726452	1.06631	0.212271	0.223317	AT1G10460.1	654	128	548	Y	germin-like protein (GLP7)	GLP7
AT1G10470	100.575	111.785	84.0425	75.7398	84.3073	73.0805	89.1143	110.784	AT1G10470.1	780	601	636	Y	Encodes a two-component response regulator. Acts redundantly with ARR3 in the control of circadian period in a cytokinin-independent manner.	ARR4
AT1G10480	0	0	0	0	0	0	0	0	AT1G10480.1	636	167	857	Y	Encodes a zinc finger protein containing only a single zinc finger that acts downstream of ZFP6 in regulating trichome development by integrating GA and cytokinin signaling.	ZFP5
AT1G10490	12.5168	15.1825	34.4181	28.0159	14.9217	13.0503	22.5759	25.2798	AT1G10490.1	3087	103	695	Y	GNAT acetyltransferase (DUF699);(source:Araport11)
AT1G10500	94.0148	88.7533	222.514	170.524	77.135	84.1424	151.592	167.886	AT1G10500.1	543	145	160	Y	Involved in chloroplast Fe-S cluster assembly. Located in the chloroplast stroma. Expressed preferentially in green tissues.	CPISCA
AT1G10510	24.7531	22.272	15.5606	16.2268	20.3123	20.9431	16.3264	18.8798	AT1G10510.1	1818	136	196	Y	RNI-like superfamily protein;(source:Araport11)	emb2004
AT1G10520	0.511806	0.921689	1.21932	0.794388	0.631835	0.0483035	0.461558	0.323719	AT1G10520.1	1590	38	207	Y	Encodes a homolog of the mammalian DNA polymerase lambda that is involved in the repair of UV-B induced DNA damage.	Pol{lambda}
AT1G10522	10.7754	8.13861	5.01844	10.9152	11.2896	8.51043	4.09159	4.03549	AT1G10522.1	540	367	197	Y	Encodes PRIN2 (plastid redox insensitive 2). PRIN2 mutants are impaired in PEP (plastid-encoded RNA polymerase) activity and high light-dependent plastid redox signalling to the nucleus.	PRIN2
AT1G10530	0.313682	0.105918	0	0	0.774494	0.177629	0.18859	0	AT1G10530.1	501	148	349	Y	D-ribose-binding periplasmic protein;(source:Araport11)
AT1G10540	0.0508535	0	0.726917	0.568305	0	0	0.963079	0	AT1G10540.1	1620	272	160	Y	nucleobase-ascorbate transporter 8;(source:Araport11)	NAT8
AT1G10550	0.345535	0.0875051	0.1764	0.241342	4.55897	3.96225	0.389514	0.409785	AT1G10550.1	933	84	191	Y	Encodes a membrane-localized protein that is predicted to function during cell wall modification.Overexpression of XTH33 results in abnormal cell morphology. It's expression is under epigenetic control by ATX1.	XTH33
AT1G10560	0.609767	0.700041	0.581081	1.13572	2.22067	2.14082	1.53973	1.15704	AT1G10560.1	2094	214	259	Y	Encodes a protein containing a UND, a U-box, and an ARM domain. This protein has E3 ubiquitin ligase activity based on in vitro assays.	PUB18
AT1G10570	15.0902	14.854	10.3442	14.3511	7.60306	7.69969	7.79012	8.85319	AT1G10570.1	1716	66	175	Y	Encodes a deSUMOylating enzyme. In vitro it has both peptidase activity and isopeptidase activity: it can cleave the C-terminal residues from SUMO to activate it for attachment to a target protein and it can also act on the isopeptide bond between SUMO and another protein. sYFP:OTS2 protein accumulates in nuclei in a punctate pattern. Double mutant analysis with ULP1D/OTS1 indicates that these ge…	OTS2
AT1G10580	10.3733	12.2432	10.4942	9.83767	6.30022	7.3561	8.92575	9.4354	AT1G10580.1	1722	169	302	Y	Transducin/WD40 repeat-like superfamily protein;(source:Araport11)
AT1G10585	0.910925	0.410111	11.1609	8.1062	3.18624	3.52485	13.9654	10.9471	AT1G10585.1	546	140	345	Y	basic helix-loop-helix (bHLH) DNA-binding superfamily protein;(source:Araport11)
AT1G10586	0	0	0.552764	0.378133	0	0	0.732347	1.02728	AT1G10586.1	525	43	203	Y	basic helix-loop-helix (bHLH) DNA-binding superfamily protein;(source:Araport11)
AT1G10588	0	0	0	0	0	0	0	0.166114	AT1G10588.1	273	74	249	Y	Encodes a Gibberellin-regulated GASA/GAST/Snakin family protein
AT1G10590	86.8554	79.7544	134.49	152.579	60.0536	66.8758	121.606	119.99	AT1G10590.3	462	58	315	Y	Nucleic acid-binding, OB-fold-like protein;(source:Araport11)
AT1G10600	15.6863	16.9946	12.0763	15.1551	14.6015	14.0366	8.69957	13.8478	AT1G10600.1	672	89	483	Y	associated molecule with the SH3 domain of STAM 2;(source:Araport11)	AMSH2
AT1G10610	4.88884	7.45692	5.68012	5.96583	4.00624	7.35062	3.29398	3.62535	AT1G10610.1	1326	277	254	Y	basic helix-loop-helix (bHLH) DNA-binding superfamily protein;(source:Araport11)
AT1G10620	0	0	0	0	0	0	0	0.0395541	AT1G10620.1	2157	346		Y	Encodes a member of the proline-rich extensin-like receptor kinase (PERK) family. This family consists of 15 predicted receptor kinases (PMID: 15653807).	PERK11
AT1G10630	50.69	45.8591	57.0205	50.6249	26.7844	31.6242	35.5461	42.9515	AT1G10630.1	546	198	450	Y	A member of ARF GTPase family. A thaliana has 21 members of this family, known to be essential for vesicle coating and uncoating and functions in GTP-binding. Gene encoding ADP-ribosylation factor and similar to other ARFs and ARF-like proteins. The gene is shown to play a role in cell division, cell expansion and cellulose production using antisense construct.	ARFA1F
AT1G10640	2.94917	3.2862	0	0	2.23	0.918518	0	0	AT1G10640.1	1599	228	296	Y	Pectin lyase-like superfamily protein;(source:Araport11)
AT1G10650	6.73235	8.4638	11.1087	10.0763	14.5818	11.1307	13.7148	10.0373	AT1G10650.1	1020	580	136	Y	SBP (S-ribonuclease binding protein) family protein;(source:Araport11)
AT1G10657	10.0076	14.2713	4.7618	4.79567	21.7706	20.2198	3.5049	4.51694	AT1G10657.1	378	201	495	Y	transmembrane protein;(source:Araport11)
AT1G10660	11.237	18.0753	24.6184	19.0364	12.1818	11.1755	19.1472	16.4471	AT1G10660.2	963	530	355	Y	transmembrane protein;(source:Araport11)
AT1G10670	95.5143	97.7353	28.4286	38.0491	95.8895	88.2771	43.5052	44.6781	AT1G10670.3	1332	209	183	Y	One of the three genes encoding subunit A of the trimeric protein ATP Citrate Lyase. Antisense ACLA-1 plants cause a reduction in cytosolic acetyl-CoA metabolism and have upregulation of stress-related genes and down-regulation of primary metabolism and growth genes, suggesting the mutation restricts normal growth and developmental processes and puts the plant into a state of stress.	ACLA-1
AT1G10680	0	0	0	0	0	0	0	0	AT1G10680.1	3684	143	129	Y	P-glycoprotein 10;(source:Araport11)	PGP10
AT1G10690	2.02188	3.64112	11.2394	10.8792	1.14402	1.33576	5.16624	5.54167	AT1G10690.1	333	280	316	Y	cyclin-dependent kinase inhibitor;(source:Araport11)	SMR8
AT1G10700	11.1112	19.0529	23.578	20.5705	12.4569	13.0198	12.7367	12.8915	AT1G10700.1	1236	53	270	Y	Encodes a P-independent phosphoribosyl pyrophosphate (PRPP) synthase.	PRS3
AT1G10710	0.221553	0.224429	0	0	0.068378	0	0	0	AT1G10710.1	1050	65	298	Y	Computational predictions suggested the presence of a small cysteine-rich protein beginning in intron 9 (Silverstein 2007), but subsequent analysis revealed that this region contains a tenth exon for the At1g10710 gene. PHS1 regulates recombination and pairing of homologous chromosomes during meiotic prophase by controlling transport of RAD50 from cytoplasm to the nucleus.	PHS1
AT1G10715	0	0	0	0	0	0	0	0	AT1G10715.1	261			Y	EMBRYO SURROUNDING FACTOR-like protein;(source:Araport11)
AT1G10717	0	0	0	0	0	0	0	0	AT1G10717.1	273			Y	Encodes a Maternally expressed gene (MEG) family protein	ESF1.3
AT1G10720	12.8645	13.1478	22.9861	24.5491	4.73253	7.02461	13.0517	10.952	AT1G10720.1	1290	123	404	Y	BSD domain-containing protein;(source:Araport11)
AT1G10730	3.44016	3.02018	12.8791	11.6403	2.8136	1.46105	6.82531	6.63653	AT1G10730.1	1287	206	327	Y	Clathrin adaptor complexes medium subunit family protein;(source:Araport11)	AP1M1
AT1G10740	9.41027	8.54144	9.70324	13.1454	26.6131	25.7997	21.8042	21.3035	AT1G10740.1	1422	587	231	Y	alpha/beta-Hydrolases superfamily protein;(source:Araport11)
AT1G10745	0	0	0	0	0	0	0	0	AT1G10745.1	249	36	107	Y	Encodes a Maternally expressed gene (MEG) family protein	ESF1.2
AT1G10747	0	0	0	0	0	0.198738	0	0	AT1G10747.1	252		194	Y	Encodes a Maternally expressed gene (MEG) family protein	ESF1.1
AT1G10750	1.01509	0.668376	0	0	0.281959	0.474225	0	0.192615	AT1G10750.1	1404	473	179	Y	carboxyl-terminal peptidase, putative (DUF239);(source:Araport11)
AT1G10760	164.561	217.6	44.1402	44.6373	18.806	18.4133	18.6719	21.5687	AT1G10760.1	4200	460	380	Y	Encodes an &#945;-glucan, water dikinase required for starch degradation. Involved in cold-induced freezing tolerance. Mutations that eliminate the GWD protein or affect the dikinase domain of the enzyme dramatically reduce both the amount of phosphate in the amylopectin and the rate of starch degradation. Mature leaves of these mutants accumulate amounts of starch up to seven times greater than …	SEX1
AT1G10770	0.550377	0.111504	0	0.102511	0	0	0	0	AT1G10770.1	504	218	226	Y	Encodes a putative pectin methylesterase/invertase inhibitor. Anti-sense reduction of this gene's transcript results in pollen tube growth retardation and then partial male sterility and reduced seed set.
AT1G10780	0.683661	1.57395	0.25383	0	0.23018	0.0527915	0.336295	0	AT1G10780.1	1257	227	195	Y	F-box/RNI-like superfamily protein;(source:Araport11)
AT1G10790	0.471326	0	0	0	0.349117	0.240209	0.170021	0.178869	AT1G10790.1	1011	96		Y	hydroxyproline-rich glycoprotein family protein;(source:Araport11)
AT1G10800	1.19032	1.6077	1.08031	0.123169	0.367369	0.898727	0	0.12548	AT1G10800.1	357	353	79	Y	voltage-gated hydrogen channel-like protein;(source:Araport11)
AT1G10810	0.217248	1.02699	0.221815	0.876712	0.938691	0.246043	1.76327	0.618346	AT1G10810.1	1035	286	120	Y	NAD(P)-linked oxidoreductase superfamily protein;(source:Araport11)
AT1G10820	12.0131	14.0766	11.47	13.3041	9.5596	8.82509	10.4823	8.31707	AT1G10820.2	777	303	527	Y	hypothetical protein (DUF3755);(source:Araport11)
AT1G10830	28.609	23.8364	11.6842	11.8561	15.3635	15.1272	10.9651	11.9429	AT1G10830.1	1104	131	224	Y	Encodes a functional 15-cis-zeta-carotene isomerase (Z-ISO).	Z-ISO
AT1G10840	30.2191	37.2139	40.6015	41.2633	46.7546	50.1065	46.2518	44.8485	AT1G10840.1	1014	317	254	Y	Encodes eukaryotic initiation factor 3H1 subunit (TIF3H1).	TIF3H1
AT1G10850	4.69582	4.89772	3.01878	3.36891	4.57326	3.57502	2.28993	4.9502	AT1G10850.1	1992	738	270	Y	Leucine-rich repeat protein kinase family protein;(source:Araport11)
AT1G10865	12.9873	6.272	40.8604	46.6915	8.38942	13.2122	30.7787	46.7081	AT1G10865.1	216	225	250	Y	cytochrome C oxidase assembly factor;(source:Araport11)
AT1G10870	6.816	7.46735	3.82005	3.82925	7.20263	6.51326	3.70814	5.16634	AT1G10870.1	2328	194	295	Y	A member of ARF GAP domain (AGD), A thaliana has 15 members, grouped into four classes. AGD4 belongs to the Class 1, together with AGD1, AGD2, and AGD3.	AGD4
AT1G10875	0	0	0	0	0	0	0	0	AT1G10875.1	909	77	37	Y	core-2/I-branching beta-1,6-N-acetylglucosaminyltransferase family protein;(source:Araport11)
AT1G10880	0	0	0	0	0	0	0	0	AT1G10880.1	1161	61	119	Y	Putative role in response to salt stress. Mutants grow larger than the wild type under salt stress condition (Ann Stapleton and Ashley Green, 2009, personal communication).
AT1G10890	40.6807	42.7088	66.8395	61.7628	22.2965	20.7195	32.0483	42.1451	AT1G10890.1	867	247	225	Y	arginine/glutamate-rich 1 protein;(source:Araport11)
AT1G10900	6.98113	8.36763	29.8924	33.3578	43.7912	41.8193	33.7861	36.55	AT1G10900.1	2265	326	264	Y	Phosphatidylinositol-4-phosphate 5-kinase family protein;(source:Araport11)
AT1G10910	21.9134	20.8076	8.03411	7.96699	18.0444	16.4373	7.79752	8.37693	AT1G10910.1	1995	73	213	Y	Member of the P subfamily of PRR proteins. Loss of function results in defects in abnormal plastid RNA edit and chloroplast biogenesis	EMB3103
AT1G10920	6.24713	4.48986	11.5097	12.9682	3.19906	4.47632	13.5652	13.1122	AT1G10920.1	2184	512	294	Y	Encodes LOV1, a disease susceptibility gene that, paradoxically, is a member of the NBS-LRR resistance gene family. Conditions susceptibility to the fungus Cochliobolus victoriae and victorin-dependent induction of defense-associated proteins. Saturation mutagenesis identified 59 lov mutations that all display reduced susceptibility to vitorin. Mutations in known defense response pathways do not …	LOV1
AT1G10930	6.00882	7.37241	0.899117	0.964807	2.61389	2.11198	1.7518	1.35151	AT1G10930.1	3567	306	156	Y	DNA helicase involved in the maintenance of genome stability by modulation of the DNA damage response and suppression of homologous recombination.	RECQ4A
AT1G10940	36.2404	39.6029	80.4295	81.933	31.1271	36.2763	58.7969	56.8817	AT1G10940.2	1116	438	237	Y	Encodes a plant protein kinase similar to the calcium/calmodulin-dependent protein kinase subfamily and the SNF1 kinase subfamily (SnRK2) whose activity is activated by ionic (salt) and non-ionic (mannitol) osmotic stress. Kinase activity of its homolog in tobacco is induced by hyperosmotic condition within 1 minute.	SNRK2.4
AT1G10950	33.9864	37.8119	23.541	23.7381	28.489	34.0534	33.9974	30.2099	AT1G10950.1	1770	118	642	Y	Encodes an Arabidopsis Transmembrane nine (TMN) protein. Transmembrane nine (TM9) proteins are localized in the secretory pathway of eukaryotic cells and are involved in cell adhesion and phagocytosis.	TMN1
AT1G10960	636.006	378.512	327.87	255.24	699.746	700.481	515.823	628.339	AT1G10960.1	447	258	149	Y	ferredoxin 1;(source:Araport11)	FD1
AT1G10970	4.82336	6.29539	7.00832	7.77442	2.14707	1.41819	3.68061	3.34413	AT1G10970.1	1125			Y	A member of Zrt- and Irt-related protein (ZIP) family. transcript is induced in response to zinc deficiency in the root and shoot. Expression is regulated by copper, but response to copper deficiency is detected only after three weeks of deficiency.	ZIP4
AT1G10980	0	0	0	0.04928	0	0	0	0	AT1G10980.1	1551	114	307	Y	Lung seven transmembrane receptor family protein;(source:Araport11)
AT1G10990	2.9689	3.34161	2.02088	0.819222	0.305431	0.186801	0.396656	0	AT1G10990.2	579	100	270	Y	transmembrane protein;(source:Araport11)
AT1G11000	4.53924	3.61654	0.2083	0.237488	2.8806	2.68597	0.321968	0.0967781	AT1G11000.1	1722	145	179	Y	A member of a large family of seven-transmembrane domain proteins specific to plants, homologs of the barley mildew resistance locus o (MLO) protein. The Arabidopsis genome contains 15 genes encoding MLO proteins, with localization in plasma membrane. Phylogenetic analysis revealed four clades of closely-related AtMLO genes. ATMLO4 belongs to the clade I, with AtMLO11 and AtMLO14. The gene is exp…	MLO4
AT1G11020	9.57746	12.1634	8.83013	11.2489	5.88973	7.64949	8.57273	8.95105	AT1G11020.1	966	277	217	Y	RING/FYVE/PHD zinc finger superfamily protein;(source:Araport11)
AT1G11040	0	0	0	0	0	0	0	0.118639	AT1G11040.1	1317	108	244	Y	HSP40/DnaJ peptide-binding protein;(source:Araport11)
AT1G11050	3.43509	2.75829	14.8419	12.0549	9.19249	9.82088	12.7314	10.4529	AT1G11050.1	1878	213	400	Y	Protein kinase superfamily protein;(source:Araport11)
AT1G11060	3.87837	5.74198	5.21219	6.57541	4.26617	4.13902	5.26136	5.62952	AT1G11060.1	2793		355	Y	Encodes one of two redundant proteins (the other is WAPL2) that are involved in prophase removal of cohesion during meiosis. Double mutants with wapl2 exhibit reduced fertility due to defects in meiosis and also some abnormal embryo development in rare cases where embryos are formed.	WAPL1
AT1G11070	0.300354	0.565041	0.175239	0.0799179	3.33714	3.24371	0.270866	0.203544	AT1G11070.1	2238		194	Y	hydroxyproline-rich glycoprotein family protein;(source:Araport11)
AT1G11080	0	0	0.0636472	0	0	0	0	0	AT1G11080.2	1488	49	137	Y	serine carboxypeptidase-like 31;(source:Araport11)	scpl31
AT1G11090	12.2871	11.7251	9.63635	8.70642	8.40874	9.07546	4.81774	7.09585	AT1G11090.1	975	47	150	Y	alpha/beta-Hydrolases superfamily protein;(source:Araport11)	MAGL1
AT1G11100	0.435652	0.233633	0.654134	0.954619	0.142365	0.239442	0.808873	0.802341	AT1G11100.2	3810		262	Y	SNF2 domain-containing protein / helicase domain-containing protein / zinc finger protein-like protein;(source:Araport11)	FRG5
AT1G11110	0	0	0	0	0	0	0	0	AT1G11110.1	837	68	395	Y	LisH and RanBPM domains containing protein;(source:Araport11)
AT1G11112	0	0	0	0	0	0	0	0	AT1G11112.1	237	279	249	Y	hypothetical protein;(source:Araport11)
AT1G11120	2.39888	0.694293	0	0	0	0	0	0	AT1G11120.1	564	45		Y	CTTNBP 2 amino-terminal-like protein;(source:Araport11)
AT1G11125	0.176717	0.0895056	0.72173	1.39887	0	0.150105	0.318735	0.586815	AT1G11125.1	798	194	189	Y	hypothetical protein;(source:Araport11)
AT1G11130	7.08174	4.92311	1.13422	1.00219	3.59988	3.80378	0.907881	1.25155	AT1G11130.1	2307	427	272	Y	Encodes an atypical receptor-like kinase protein with a predicted extracellular domain of six leucine-rich repeats and an intracellular serine-threonine kinase domain expressed throughout the developing root but whose kinase activity is not essential for its function in vivo. Regulates expression of GLABRA2, CAPRICE, WEREWOLF, and ENHANCER OF GLABRA3. Required for floral organ shape, the developm…	SUB
AT1G11145	0	0	0	0	0	0	0	0	AT1G11145.1	489			Y	hypothetical protein (DUF674);(source:Araport11)
AT1G11160	0.242741	0.382498	0.247844	0	0.0749171	0.137457	0.0486465	0	AT1G11160.1	3066	322	481	Y	One of four katanin p80 subunits. Involved in targeting of katanin complex to crossover and branch points to properly sever microtubules.	KTN80.1
AT1G11170	1.00769	1.36102	0.342957	0.104271	0.207335	0.0951041	0.252432	0.159341	AT1G11170.1	1317	331	216	Y	lysine ketoglutarate reductase trans-splicing-like protein (DUF707);(source:Araport11)
AT1G11180	17.8011	16.8775	8.77432	8.41139	11.2856	7.59746	5.37752	4.57581	AT1G11180.2	894	46	250	Y	Secretory carrier membrane protein (SCAMP) family protein;(source:Araport11)	SCAMP2
AT1G11190	1.31054	1.24458	0	0	0.227515	0.834885	1.77281	0.777111	AT1G11190.1	918	84	272	Y	Encodes a bifunctional nuclease that acts on both RNA and DNA involved in nucleic acid degradation to facilitate nucleotide and phosphate recovery during senescence. It has mismatch-specific endonuclease activity with wide recognition of single base mismatches as well as the ability to cleave indel types of mismatches (heteroduplexes with loops).	BFN1
AT1G11200	11.0508	13.9129	10.0743	14.996	3.94658	5.16267	11.7455	14.1541	AT1G11200.1	888	235	199	Y	organic solute transporter ostalpha protein (DUF300);(source:Araport11)
AT1G11210	16.481	17.8195	2.70287	3.7377	0.0790656	0.725344	2.38732	1.53934	AT1G11210.1	927	87	208	Y	cotton fiber protein, putative (DUF761);(source:Araport11)
AT1G11220	1.33662	0.48356	1.07228	0.444557	0.0883972	0.0810951	0.344397	0.09058	AT1G11220.1	933		160	Y	cotton fiber, putative (DUF761);(source:Araport11)
AT1G11230	0	0	0	0.319672	0	0	0	0	AT1G11230.2	1026	19	171	Y	transmembrane protein, putative (DUF761);(source:Araport11)
AT1G11240	5.27916	3.74339	5.30032	4.75249	4.64353	4.40943	4.60218	5.42602	AT1G11240.1	603	1587	182	Y	ribosomal RNA-processing protein;(source:Araport11)
AT1G11250	0	0	0	0	0.0645843	0	0	0	AT1G11250.1	897	203	396	Y	member of SYP12 Gene Family	SYP125
AT1G11260	29.2924	34.2279	29.0071	42.5824	37.8612	46.0498	43.737	68.1026	AT1G11260.1	1569	224	690	Y	Encodes a H+/hexose cotransporter. The mRNA is cell-to-cell mobile.	STP1
AT1G11270	2.91048	4.8179	2.53679	3.10712	1.70889	1.26624	1.79251	2.82869	AT1G11270.1	939	323	208	Y	F-box and associated interaction domains-containing protein;(source:Araport11)
AT1G11280	6.47141	8.00804	1.68941	2.46546	6.19609	6.34014	3.01751	2.40707	AT1G11280.1	2493	207	138	Y	S-locus lectin protein kinase family protein;(source:Araport11)
AT1G11290	3.07231	3.25695	1.02132	1.49713	2.51386	2.76137	0.740997	1.05071	AT1G11290.1	2430	205	286	Y	Pentatricopeptide Repeat Protein containing the DYW motif. Required for editing of multiple plastid transcripts. Endonuclease activity.	CRR22
AT1G11300	0.489736	0.534255	0.846208	3.75389	0.627843	1.11996	2.92172	1.50114	AT1G11300.1	2463	146	161	Y	The annotation for At1g11300 in TAIR10 is incorrect. This locus has been split into two At1g11300 (symbol: EGM1) and At1g11305 (symbol: EGM2) (Olivier Loudet, personal communication, 2013-04-03). See Comment field for revised annotation.	EGM1
AT1G11303	7.19665	5.72232	4.78012	6.16159	1.4688	2.03763	5.12928	5.24938	AT1G11303.1	2463	102	132	Y	G-type lectin S-receptor-like Serine/Threonine-kinase;(source:Araport11)
AT1G11310	92.4208	98.1314	82.7399	129.026	26.216	30.0095	141.88	111.439	AT1G11310.1	1722	363	399	Y	A member of a large family of seven-transmembrane domain proteins specific to plants, homologs of the barley mildew resistance locus o (MLO) protein. The Arabidopsis genome contains 15 genes encoding MLO proteins, with localization in plasma membrane. Phylogenetic analysis revealed four clades of closely-related AtMLO genes. ATMLO2 belongs to the clade IV, with AtMLO3, AtMLO6 and AtMLO12. The gen…	MLO2
AT1G11320	3.01119	2.66207	2.236	3.05919	2.73734	1.39513	3.11055	2.23356	AT1G11320.1	1275	419	212	Y	GDSL esterase/lipase;(source:Araport11)
AT1G11330	27.4672	26.7362	42.2649	42.0772	8.14585	10.5381	53.5754	44.0552	AT1G11330.2	2529	577	393	Y	S-locus lectin protein kinase family protein;(source:Araport11)	RDA2
AT1G11340	1.54317	1.39421	1.10719	1.5148	0.965409	0.956514	1.65495	0.989249	AT1G11340.1	2502			Y	G-type lectin S-receptor-like Serine/Threonine-kinase;(source:Araport11)
AT1G11350	23.5138	18.2252	5.05627	6.56937	9.13732	12.3771	7.22908	5.98283	AT1G11350.1	2493	135	301	Y	S-domain-1 13;(source:Araport11)	SD1-13
AT1G11360	10.1444	10.407	11.0174	8.8455	5.74324	3.95162	9.38153	8.03066	AT1G11360.1	729	189	697	Y	Adenine nucleotide alpha hydrolases-like superfamily protein;(source:Araport11)
AT1G11362	0	0.146407	0	0.134599	0	0	0	0	AT1G11362.1	555	47	120	Y	Plant invertase/pectin methylesterase inhibitor superfamily protein;(source:Araport11)
AT1G11370	0	0	0	0	0	0	0	0	AT1G11370.1	867	123	247	Y	Pectin lyase-like superfamily protein;(source:Araport11)
AT1G11380	4.71686	5.80722	2.81552	2.63562	8.1299	10.1704	1.30885	3.85551	AT1G11380.1	765	132	541	Y	PLAC8 family protein;(source:Araport11)
AT1G11390	5.30669	5.45766	6.20412	6.48874	4.12577	3.68174	5.66247	6.11088	AT1G11390.1	1875	371	330	Y	Protein kinase superfamily protein;(source:Araport11)
AT1G11400	7.19665	8.80885	8.16439	11.1701	12.3086	9.50895	6.12955	8.25033	AT1G11400.1	615	200	229	Y	The PYM gene encodes a protein capable of interacting with MAGO, and Y14, whose orthologs form part of the exon junction complex in animal cells. In vitro binding assays indicate that PYM can bind to MAGO and Y14 either individually, or when they are together. But, MAGO-Y14-PYM ternary complexes are difficult to detect in vivo in Arabidopsis based on pull-down experiments. However there is some e…	PYM
AT1G11410	10.9984	9.98465	3.10854	7.54901	19.1686	22.2401	15.0323	8.59334	AT1G11410.1	2538	9	195	Y	S-locus lectin protein kinase family protein;(source:Araport11)
AT1G11420	0	0.36649	0.0527713	0.433195	0.0478544	0.0439014	0.0466105	0.147108	AT1G11420.1	1815	84	120	Y	Member of the plant-specific DUF724 protein family. Arabidopsis has 10 DUF724 proteins.
AT1G11430	95.1026	81.1636	54.5044	48.871	73.0686	65.1542	46.6907	55.8924	AT1G11430.1	699	53	286	Y	Encodes a protein involved in RNA editing in chloroplasts. The mRNA is cell-to-cell mobile.	MORF9
AT1G11440	11.7608	15.4944	12.0775	14.4979	7.17555	8.1419	14.6524	13.48	AT1G11440.1	1092	217	226	Y	hypothetical protein;(source:Araport11)
AT1G11450	0.201645	0.306395	0.102942	0	0.653456	0.942036	0	0.095656	AT1G11450.2	906	3	126	Y	nodulin MtN21-like transporter family protein	UMAMIT27
AT1G11460	0.163817	0.331887	0	0	0	0	0	0	AT1G11460.1	1014	63	197	Y	nodulin MtN21-like transporter family protein	UMAMIT26
AT1G11470	0	0	0	0	0	0	0	0	AT1G11470.1	453	82	212	Y	Pentatricopeptide repeat (PPR) superfamily protein;(source:Araport11)
AT1G11475	14.1202	12.7336	30.0648	33.6763	25.0314	31.5934	31.2136	32.0211	AT1G11475.1	216	121	269	Y	Non-catalytic subunit common to nuclear DNA-dependent RNA polymerases II, IV and V; homologous to budding yeast RPB10.	NRPB10
AT1G11480	14.3077	15.4536	18.6639	18.4945	10.6564	11.463	14.6126	14.2597	AT1G11480.1	1737	250	325	Y	eukaryotic translation initiation factor-like protein;(source:Araport11)
AT1G11490	0.0796576	0	0	0.370917	0	0	0	0	AT1G11490.1	1098	212		Y	zinc finger (C2H2 type) family protein;(source:Araport11)
AT1G11500	0.366789	0	0	0	0.679213	0.46733	0.165389	0.347993	AT1G11500.1	555		14	Y	DUF1218 family member.	DEAL3
AT1G11510	0	0	0	0	0	0	0	0	AT1G11510.1	1059	93	55	Y	DNA-binding storekeeper protein-related transcriptional regulator;(source:Araport11)
AT1G11520	0	0	0	0	0	0	0	0	AT1G11520.1	591			Y	pliceosome associated protein-like protein;(source:Araport11)
AT1G11530	38.8917	46.5302	11.1121	13.1163	20.8944	20.5279	14.4335	12.6033	AT1G11530.1	357	122	173	Y	Encodes a monocysteinic thioredoxin, thioredoxin in which the second cysteine of the redox site is replaced by a serine, with low disulfide reductase but efficient disulfide isomerase activity. The mRNA is cell-to-cell mobile.	CXXS1
AT1G11540	1.0277	0.960965	0	0.0736214	0.585564	0.470045	0	0.975039	AT1G11540.1	1104	182	34	Y	Sulfite exporter TauE/SafE family protein;(source:Araport11)
AT1G11545	15.5198	9.46752	0.175095	1.59705	18.1804	17.1884	1.39188	0.325403	AT1G11545.1	918	105	194	Y	xyloglucan endotransglucosylase/hydrolase 8;(source:Araport11)	XTH8
AT1G11560	0	0	0	0	0	0	0.157765	0	AT1G11560.1	1032	161		Y	Oligosaccharyltransferase complex/magnesium transporter family protein;(source:Araport11)
AT1G11570	0.679814	1.37728	0	1.74101	0.786792	0.57744	0.919609	1.61244	AT1G11570.2	399	46	169	Y	NTF2-like protein;(source:Araport11)	NTL
AT1G11572	0	0	1.72125	0.627982	0	0	1.21624	0.319884	AT1G11572.1	270	113	236	Y	Encodes a Plant thionin family protein
AT1G11580	8.96814	11.1034	10.1176	12.3215	11.5839	15.6114	20.0694	13.183	AT1G11580.1	1674	49	162	Y	methylesterase PCR A;(source:Araport11)	PMEPCRA
AT1G11590	0	0	0	0	0	0.0525723	0.0558165	0	AT1G11590.1	1575	54	57	Y	Plant invertase/pectin methylesterase inhibitor superfamily;(source:Araport11)	PME19
AT1G11591	5.90669	8.47644	2.34534	4.27837	2.73447	3.06606	3.10729	0.934	AT1G11591.1	636			Y	hypothetical protein;(source:Araport11)
AT1G11593	0	0	0	0	0	0	0	0	AT1G11593.1	570		38	Y	Plant invertase/pectin methylesterase inhibitor superfamily protein;(source:Araport11)
AT1G11600	0	0	0	0	0	0	0	0	AT1G11600.1	1533	140	273	Y	member of CYP77B	CYP77B1
AT1G11608	0	0	0	0	0	0	0	0	AT1G11608.1	255	687	298	Y	F-box associated ubiquitination effector family protein;(source:Araport11)
AT1G11610	0	0	0	0	0	0	0	0	AT1G11610.2	1515	47	121	Y	putative cytochrome P450	CYP71A18
AT1G11620	0	0	0	0	0	0	0	0	AT1G11620.1	1092			Y	F-box and associated interaction domains-containing protein;(source:Araport11)
AT1G11630	3.47432	4.81605	4.66758	5.27906	3.27328	3.7795	3.02328	2.71798	AT1G11630.1	1218	80	414	Y	Ribosomal pentatricopeptide repeat protein	PPR336L
AT1G11650	122.92	119.878	139.009	133.127	127.529	123.746	132.873	136.41	AT1G11650.2	1218	121	302	Y	Encodes an RNA binding protein with three RNA recognition motifs. The mRNA is cell-to-cell mobile.	RBP45B
AT1G11655	0	0	0	0	0	0	0	0	AT1G11655.1	342	101	190	Y	hypothetical protein;(source:Araport11)
AT1G11660	13.7735	16.8688	19.3863	21.2695	8.71796	10.4434	19.6845	19.1216	AT1G11660.1	2292	182	208	Y	heat shock protein 70 (Hsp 70) family protein;(source:Araport11)	HSP70-16
AT1G11670	2.58925	2.029	0.548689	0.727942	3.25679	4.97961	3.43648	1.57591	AT1G11670.1	1512	219	405	Y	MATE efflux family protein;(source:Araport11)
AT1G11680	28.6092	31.4825	28.2124	31.0037	27.1083	31.1191	27.2853	31.6344	AT1G11680.1	1467	275	286	Y	putative obtusifoliol 14-alpha demethylase involved in sterol biosynthesis. The mRNA is cell-to-cell mobile.	CYP51G1
AT1G11684	0	0	0	0	0	0	0	0	AT1G11684.1	198	159		Y	hypothetical protein;(source:Araport11)
AT1G11690	0	0	0	0	0	0	0	0.13307	AT1G11690.1	744			Y	BRANCHLESS TRICHOME-like protein;(source:Araport11)
AT1G11700	11.3773	12.3354	10.2552	5.87717	3.29193	6.644	5.8516	4.38519	AT1G11700.1	606	268	300	Y	senescence regulator (Protein of unknown function, DUF584);(source:Araport11)
AT1G11710	0.907061	0.798988	0.926131	1.28545	0.620751	0.904459	0.640181	0.63608	AT1G11710.1	1974	172	500	Y	Pentatricopeptide repeat (PPR) superfamily protein;(source:Araport11)
AT1G11720	10.8279	13.7248	16.0964	11.8863	30.2841	26.0431	18.4419	18.204	AT1G11720.2	3285	231	204	Y	Encodes a starch synthase that in addition to its role in starch biosynthesis also has a negative regulatory function in the biosynthesis of transient starch. The protein apparently contains a starch-binding domain (SBD).	SS3
AT1G11730	0.800336	0.873089	0	0.286667	0.513016	0.836691	0.388641	0.116819	AT1G11730.1	1155	189	351	Y	Galactosyltransferase family protein;(source:Araport11)
AT1G11740	0.234603	0	0.0479071	0.0873923	0.217217	0.199274	0	0	AT1G11740.1	1935	26	263	Y	ankyrin repeat family protein;(source:Araport11)
AT1G11750	92.4189	81.8472	57.1746	47.2827	68.167	63.4635	51.625	49.65	AT1G11750.2	870	126	342	Y	One of several nuclear-encoded ClpPs (caseinolytic protease). Contains a highly conserved catalytic triad of Ser-type proteases (Ser-His-Asp). The name reflects nomenclature described in Adam et. al (2001).	CLPP6
AT1G11755	12.7276	11.0833	11.7033	9.70416	6.40905	7.46017	12.7534	10.5924	AT1G11755.1	765	331	306	Y	Encodes a cis-prenyltransferase, involved in dolichol biosynthesis. Wilted leaves in mutants due to cell membrane lesions. Mutants have increased drought tolerance, but hypersensitve to dark stress.	LEW1
AT1G11760	4.28524	3.40231	3.78407	2.26502	1.93022	0.983762	4.28232	2.30753	AT1G11760.1	456	75	370	Y	Required for expression of CBF-controlled cold-responsive genes. Required for recruitment of the Mediator complex and RNA polymerase II to CBF-controlled cold-responsive genes. MED32 has now been annotated as the MED2 subunit of the Mediator complex.	MED32
AT1G11765	0	0	0	0	0	0	0	0	AT1G11765.1	414	34	273	Y	Plant self-incompatibility protein S1 family;(source:Araport11)
AT1G11770	0.0588559	0.0596199	0	0.109622	0	0	0.0530776	0	AT1G11770.1	1611	72	90	Y	Encodes an oligogalacturonide oxidase that inactivates the elicitor-active oligogalacturonides (OGs).	AtBBE2
AT1G11780	6.29563	5.41793	4.66456	7.41952	3.09508	3.83321	4.62243	4.3344	AT1G11780.1	1038	60	775	Y	oxidoreductase, 2OG-Fe(II) oxygenase family protein;(source:Araport11)
AT1G11785	0.811442	0.657581	0.662801	1.05795	0	0.275698	0.292711	0	AT1G11785.1	141	177	325	Y	transmembrane protein;(source:Araport11)
AT1G11790	23.5518	19.711	7.93487	10.8837	25.157	21.2144	10.165	14.5213	AT1G11790.1	1179	323	257	Y	Encodes a plastid-localized arogenate dehydratase involved in phenylalanine biosynthesis. Not less than six genes encoding ADT were identi&#64257;ed in the Arabidopsis genome: ADT1 [At1g11790]; ADT2 [At3g07630]; ADT3 [At2g27820]; ADT4 [At3g44720]; ADT5 [At5g22630]; and ADT6 [At1g08250].	ADT1
AT1G11800	4.75729	4.88163	5.80354	4.89065	3.60387	2.83386	6.79752	4.92382	AT1G11800.1	1326	27	336	Y	endonuclease/exonuclease/phosphatase family protein;(source:Araport11)
AT1G11810	1.04031	0.648504	0.571946	0.372623	1.33369	0.883651	0.360838	0.45554	AT1G11810.1	1134		170	Y	F-box associated ubiquitination effector family protein;(source:Araport11)
AT1G11820	17.8624	20.0701	6.49858	5.59276	24.3803	22.1919	10.6003	9.35011	AT1G11820.2	1536	380	117	Y	O-Glycosyl hydrolases family 17 protein;(source:Araport11)
AT1G11840	87.4721	114.038	93.1815	67.5399	127.279	136.813	94.5581	73.4896	AT1G11840.6	969	101	389	Y	Encodes Ni+ dependent glyoxalase I homolog ATGLX1.	GLX1
AT1G11850	19.2353	9.37716	0.245496	0.559794	19.0342	14.6026	0.758924	0.45624	AT1G11850.2	327	80	461	Y	transmembrane protein;(source:Araport11)
AT1G11860	840.37	634.816	207.416	187.782	634.775	645.519	208.028	230.287	AT1G11860.1	1227	279	503	Y	Glycine cleavage T-protein family;(source:Araport11)
AT1G11870	19.9739	18.8514	9.94821	10.8885	17.9975	15.4349	9.53368	10.6307	AT1G11870.2	1545	138	459	Y	Seryl-tRNA synthetase targeted to chloroplasts and mitochondria. Its inactivation causes developmental arrest of chloroplasts and mitochondria in Nicotiana benthamiana.	SRS
AT1G11880	3.7893	3.89755	5.29751	5.37477	2.05111	2.37686	4.73162	3.4845	AT1G11880.1	1470	116	204	Y	transferases, transferring hexosyl groups;(source:Araport11)
AT1G11890	35.2603	31.7601	78.1332	88.8378	25.6766	29.3838	62.1361	58.8599	AT1G11890.1	657	169	269	Y	member of SEC22 Gene Family	SEC22
AT1G11900	1.98847	1.5764	3.2661	3.14004	1.44087	1.24841	2.02715	1.23037	AT1G11900.1	1104	58	45	Y	Tetratricopeptide repeat (TPR)-like superfamily protein;(source:Araport11)
AT1G11905	7.79947	5.6304	14.4623	13.4416	4.48228	5.3304	11.6421	11.8226	AT1G11905.1	666	176	322	Y	B-cell receptor-associated protein 31-like protein;(source:Araport11)
AT1G11910	162.874	218.449	348.313	290.377	161.493	170.227	340.776	306.827	AT1G11910.1	1521	174	393	Y	Encodes an aspartic proteinase that forms a heterodimer and is stable over a broad pH range (ph 3-8).	APA1
AT1G11915	0.326609	0.413561	0.250106	0.0760408	0	0	0	0.619743	AT1G11915.1	990	80	208	Y	wall-associated receptor kinase galacturonan-binding protein;(source:Araport11)
AT1G11920	0	0	0	0	0	0	0	0	AT1G11920.1	1155	16	134	Y	Pectin lyase-like superfamily protein;(source:Araport11)
AT1G11925	0	0	0	0	0	0	0.117048	0	AT1G11925.1	423	116	265	Y	Encodes a Stigma-specific Stig1 family protein
AT1G11930	58.4255	59.9513	96.0068	81.2187	34.3687	32.2536	60.1189	67.2005	AT1G11930.1	774	91	237	Y	Putative pyridoxal phosphate-dependent enzyme, YBL036C type;(source:Araport11)
AT1G11940	3.99087	5.83206	4.34197	6.33651	0.96921	2.50073	3.59906	4.71743	AT1G11940.1	1152	209	234	Y	Core-2/I-branching beta-1,6-N-acetylglucosaminyltransferase family protein;(source:Araport11)
AT1G11950	1.00556	2.16867	0.364314	0.422917	0.150168	0.247974	0.292529	0.153876	AT1G11950.1	2628	321	268	Y	Transcription factor jumonji (jmjC) domain-containing protein;(source:Araport11)
AT1G11960	6.34043	7.67859	2.74862	2.63897	1.34465	2.04593	4.91935	6.95649	AT1G11960.1	2316	325	305	Y	ERD (early-responsive to dehydration stress) family protein;(source:Araport11)
AT1G11970	0	0	0	0	0	0	0	0	AT1G11970.1	300			Y	Ubiquitin-like superfamily protein;(source:Araport11)
AT1G11980	0	0	0	0	0	0	0	0	AT1G11980.1	237			Y	ubiquitin-related protein 3;(source:Araport11)	RUB3
AT1G11990	0.0563149	0.342276	0.172496	0.314669	0.938546	0.143503	0.355503	0.160287	AT1G11990.1	1773	80		Y	O-fucosyltransferase family protein;(source:Araport11)
AT1G12000	23.7612	20.4593	20.1162	19.5467	22.9628	19.0057	24.3749	25.0798	AT1G12000.1	1701	144	263	Y	Phosphofructokinase family protein;(source:Araport11)
AT1G12010	2.51358	4.47515	0.544392	0.780279	1.97468	2.26445	0.206073	0.0722657	AT1G12010.1	963	109	298	Y	Encodes a protein that appears to have 1-amino-cyclopropane-1-carboxylic acid oxidase activity based on mutant analyses. The mRNA is cell-to-cell mobile.	ACO3
AT1G12020	3.76944	3.81838	1.60768	2.08846	2.20892	2.87756	2.19453	2.03712	AT1G12020.1	681	244	1262	Y	hypothetical protein;(source:Araport11)
AT1G12030	0	0.537945	0	0.247278	0	0	0	0	AT1G12030.1	888	25	266	Y	phosphoenolpyruvate carboxylase, putative (DUF506);(source:Araport11)
AT1G12040	0	0	0	0	0	0	0	0	AT1G12040.1	2235	168	287	Y	encodes a a chimeric leucine-rich repeat/extensin protein that regulates root hair morphogenesis and elongation. Null mutants develop root hairs that frequently abort, swell, or branch. Gene is expressed in root hair cells and protein is specifically localized in the wall of the hair proper. The mRNA is cell-to-cell mobile.	LRX1
AT1G12050	19.5582	18.3074	36.2102	28.3586	16.5615	18.3477	28.1873	28.2449	AT1G12050.1	1266	163	257	Y	Encodes a fumarylacetoacetase that converts fumarylacetoacetate to acetoacetate and fumarate and is likely to be involved in tyrosine catabolism.	FAH
AT1G12060	5.91844	3.99685	2.96843	2.03063	2.78799	2.82227	2.52824	1.28065	AT1G12060.1	648	108	249	Y	A member of Arabidopsis BAG (Bcl-2-associated athanogene) proteins, plant homologs of mammalian regulators of apoptosis. Plant BAG proteins are multi-functional and remarkably similar to their animal counterparts, as they regulate apoptotic-like processes ranging from pathogen attack, to abiotic stress, to plant development.	BAG5
AT1G12064	0	0	0	0	0	0	0	0	AT1G12064.1	330	61	207	Y	transmembrane protein;(source:Araport11)
AT1G12070	0	0	0	0	0.165442	0	0.0805707	0	AT1G12070.1	672	130	366	Y	Immunoglobulin E-set superfamily protein;(source:Araport11)
AT1G12080	8.31338	8.04423	0.253378	3.11993	9.30567	15.9146	2.90936	0	AT1G12080.2	417	127	297	Y	Vacuolar calcium-binding protein-like protein;(source:Araport11)
AT1G12090	689.908	488.78	62.553	42.9742	657.796	665.223	14.1869	17.3298	AT1G12090.1	414	268	512	Y	extensin-like protein (ELP)	ELP
AT1G12100	0	0.241891	0	0	0.442188	0	0	0	AT1G12100.1	399		38	Y	Bifunctional inhibitor/lipid-transfer protein/seed storage 2S albumin superfamily protein;(source:Araport11)
AT1G12110	45.9203	56.5494	69.1432	38.8368	33.5224	32.8464	94.3203	67.5763	AT1G12110.1	1773	118	311	Y	Encodes NRT1.1 (CHL1), a dual-affinity nitrate transporter. The protein is expressed in guard cells and function in stomatal opening. Mutants have less transpiration and are more tolerant to drought. Expressed in lateral roots. Involved in nitrate signaling which enables the plant root system to detect and exploit nitrate-rich soil patches. Comparing to the wild type, the mutant displays a strong…	NPF6.3
AT1G12120	21.4041	28.8243	22.0084	23.4508	17.1133	15.5286	17.5314	16.6281	AT1G12120.1	1452	361	259	Y	hypothetical protein (DUF863);(source:Araport11)
AT1G12130	0	0	0	0	0.257477	0.059052	0	0	AT1G12130.1	1413		88	Y	Encodes a flavin-containing monooxygenases involved in biosynthesis of aliphatic glucosinolates.	FMOGS-OX6
AT1G12140	24.6138	21.7575	46.3926	40.6152	20.9267	19.0391	45.1965	44.0856	AT1G12140.1	1380	101	749	Y	belongs to the flavin-monooxygenase (FMO) family, encodes a glucosinolate S-oxygenase that catalyzes the conversion of methylthioalkyl glucosinolates to methylsulfinylalkyl glucosinolates	FMO GS-OX5
AT1G12150	2.19126	2.51967	4.47466	3.19889	1.53536	2.31402	2.4034	2.24754	AT1G12150.1	1647	115		Y	weak chloroplast movement under blue light protein (DUF827);(source:Araport11)
AT1G12160	0.795642	0.929966	0.18747	0.626969	0.113335	0	0.827917	0.232267	AT1G12160.1	1407	78	220	Y	Encodes a flavin-containing monooxygenases involved in biosynthesis of aliphatic glucosinolates.	FMOGS-OX7
AT1G12170	0	0	0	0	0	0	0	0	AT1G12170.1	1095			Y	F-box family protein;(source:Araport11)
AT1G12180	0	0	0	0	0	0	0	0	AT1G12180.1	360	58	251	Y	14.7 kDa heat shock-like protein;(source:Araport11)
AT1G12190	0	0	0	0	0	0	0	0	AT1G12190.1	1128			Y	F-box and associated interaction domains-containing protein;(source:Araport11)
AT1G12200	4.77165	6.67497	3.94398	4.76114	2.26161	2.89506	1.89545	3.77261	AT1G12200.1	1398	116	323	Y	Putative flavin monooxygenase.	FMO
AT1G12210	2.16164	1.48335	3.8446	4.67556	0.355095	0.325762	3.71018	4.33329	AT1G12210.1	2658	24	311	Y	RFL1 has high sequence similarity to the adjacent disease resistance (R) gene RPS5.	RFL1
AT1G12211	0.599147	1.315	4.11228	5.14575	0.154096	0.650287	3.332	4.67387	AT1G12211.1	249		2886	Y	hypothetical protein;(source:Araport11)
AT1G12220	4.66801	3.5213	6.49007	6.22792	2.85072	4.72431	5.46368	7.69542	AT1G12220.1	2670	223	259	Y	Resistance gene, mediates resistance against the bacterial pathogen Pseudomonas syringae. Contains a putative nucleotide binding site composed of kinase-1a (or P-loop), kinase-2a, and putative kinase-3a domains, 13 imperfect leucine-rich repeats, a potential leucine zipper, and two uncharacterized motifs that are well conserved in products of previously isolated R genes. Confers resistance to Pse…	RPS5
AT1G12230	53.8138	66.4966	20.9374	21.4135	23.8737	23.9629	12.6934	15.0808	AT1G12230.2	1284	88	348	Y	Aldolase superfamily protein;(source:Araport11)
AT1G12240	66.1187	64.7209	78.2627	61.9637	93.0953	90.2134	96.4917	107.764	AT1G12240.1	1995	58	196	Y	Encodes a vacuolar invertase betaFruct4. betaFruct4 is transported from the endoplasmic reticulum through the intermediate compartments as a membrane protein. The N-terminal cytoplasmic domain contains multiple sequence motifs that are involved at various stages in the trafficking of betaFruct4 from the ER to the central vacuole. The mRNA is cell-to-cell mobile.	ATBETAFRUCT4
AT1G12244	10.191	7.85	2.38453	2.47152	9.33746	10.1892	1.91468	4.3308	AT1G12244.1	765	65	153	Y	Polynucleotidyl transferase, ribonuclease H-like superfamily protein;(source:Araport11)
AT1G12250	69.11	65.0927	49.4408	45.1803	53.7332	55.9035	33.7628	43.1623	AT1G12250.1	843	60	237	Y	Pentapeptide repeat-containing protein;(source:Araport11)	TL20.3
AT1G12260	0.854902	1.0825	0	0.298557	0.197887	0.317695	0.3373	0.101387	AT1G12260.1	1188	533	232	Y	Encodes a NAC-domain transcription factor that is expressed in developing xylem. Over expression of this protein causes ectopic secondary cell wall growth. Complements some of the cell wall defects seen in SND1/NST1 double mutants.	NAC007
AT1G12270	18.7876	16.9652	16.7162	19.746	19.0851	16.8246	17.766	17.5192	AT1G12270.1	1719	70	155	Y	Encodes one of the 36 carboxylate clamp (CC)-tetratricopeptide repeat (TPR) proteins (Prasad 2010, Pubmed ID: 20856808) with potential to interact with Hsp90/Hsp70 as co-chaperones.	Hop1
AT1G12280	8.57735	7.28485	5.73647	5.6857	4.02286	5.75854	6.92457	5.01061	AT1G12280.1	2685	101		Y	Encodes a NB-LRR protein SUMM2 involved in defense response to bacterium.	SUMM2
AT1G12290	1.47731	0.884286	6.82192	7.59807	0.683912	0.912607	6.05577	5.92495	AT1G12290.1	2655	219	234	Y	Disease resistance protein (CC-NBS-LRR class) family;(source:Araport11)
AT1G12300	0.515634	1.20788	1.08585	0.900372	0.537099	0.848594	0.842833	0.70324	AT1G12300.1	1914	171	1153	Y	RFL2 is a pentatricopeptide repeat protein involved in mitochondrial RNA processing.	RFL2
AT1G12310	46.3344	35.3691	22.3738	27.476	23.7115	21.2482	16.488	17.6592	AT1G12310.1	447	287	847	Y	Calcium-binding EF-hand family protein;(source:Araport11)
AT1G12320	20.0991	16.2761	12.9751	15.317	10.2785	10.0498	9.40539	8.56445	AT1G12320.1	639	2800	133	Y	ankyrin repeat/KH domain protein (DUF1442);(source:Araport11)
AT1G12330	13.3954	13.7368	0.506555	2.15614	8.16635	8.24094	2.98278	1.1506	AT1G12330.1	1518	253	122	Y	cyclin-dependent kinase-like protein;(source:Araport11)
AT1G12340	0	0	0	0	0.144638	0.39807	0	0	AT1G12340.1	390		278	Y	Cornichon family protein;(source:Araport11)
AT1G12350	13.1372	15.803	13.4134	15.6406	7.39495	7.1011	9.42412	10.8352	AT1G12350.1	954	232	212	Y	At1g12350 encodes phosphopantothenoylcysteine synthetase (phosphopantothenoylcysteine ligase). Its molecular function was shown to add cysteine forming (R)-4?-phospho-N-pantothenoylcysteine (PPC)	COAB
AT1G12360	20.4688	22.17	33.9611	40.2504	12.7196	15.3468	45.3316	37.9061	AT1G12360.1	2001	308	342	Y	encodes a Sec1 protein and expressed throughout the plant. physically interacts with Syntaxin1 and is required for cytokinesis.	KEU
AT1G12370	1.63414	1.89183	1.13219	1.03268	1.35092	2.0325	2.26319	1.60577	AT1G12370.2	1491	157	140	Y	encodes an amino acid sequence with significant homology to the recently characterized type II photolyases. The uvr2-1 mutant is unable to remove CPDs in vivo, and plant extracts lack detectable photolyase activity , is sensitive to UV-B and is an allele	PHR1
AT1G12380	2.31525	1.97676	1.35081	1.5401	1.68431	1.74184	2.29674	1.8828	AT1G12380.1	2382	532	241	Y	hypothetical protein;(source:Araport11)
AT1G12390	7.83389	7.93559	12.6132	14.404	7.16034	5.37452	11.3218	10.7675	AT1G12390.1	414	303	322	Y	Cornichon family protein;(source:Araport11)
AT1G12400	9.73375	10.5851	13.7384	16.2634	4.50619	4.7419	13.2963	8.42009	AT1G12400.1	216	241	272	Y	Nucleotide excision repair, TFIIH, subunit TTDA;(source:Araport11)
AT1G12410	133.957	114.799	125.14	126.519	100.774	103.446	106.094	127.747	AT1G12410.1	840	69	300	Y	Encodes a ClpP-related sequence. Though similar to ClpP proteins, this does not contains the highly conserved catalytic triad of Ser-type proteases (Ser-His-Asp). The name reflects nomenclature described in Adam et. al (2001).	CLP2
AT1G12411	0	0	0	0.599878	0	0	0	0	AT1G12411.1	162			Y	hypothetical protein;(source:Araport11)
AT1G12420	3.14985	4.88904	11.1525	11.8755	1.59933	1.07883	9.80468	12.9178	AT1G12420.1	1326	294	434	Y	ACT domain repeat 8;(source:Araport11)	ACR8
AT1G12430	6.37632	10.0329	2.6438	3.04442	4.85488	5.08618	5.10814	3.59289	AT1G12430.2	2763	212	249	Y	Encodes the kinesin-like protein PAK has an Armadillo motif tail and is involved in guard cell development in Arabidopsis (from Genbank record AF159052).However, no defect in stomatal complexes has been observed in loss of function mutations. It accumulates at the preprophase band (PPB) in a cell-cycle and microtubule-dependent manner and is most highly expressed in cells where the placement of t…	ARK3
AT1G12440	47.3613	43.0596	42.3624	46.3665	50.5197	52.3311	35.087	41.9634	AT1G12440.1	507	431	395	Y	A20/AN1-like zinc finger family protein;(source:Araport11)
AT1G12450	3.83055	4.94422	2.33403	3.22208	4.63355	4.30328	1.95011	3.16531	AT1G12450.1	912	592	185	Y	SNARE associated Golgi protein family;(source:Araport11)
AT1G12460	8.17137	6.16211	1.01972	1.77562	7.11746	6.14392	1.69217	1.32082	AT1G12460.1	2649	485	314	Y	Leucine-rich repeat protein kinase family protein;(source:Araport11)
AT1G12470	12.0901	13.2332	10.8373	11.9903	7.8504	8.72233	13.5369	12.5133	AT1G12470.1	2967	165	191	Y	zinc ion binding protein;(source:Araport11)	VPS18
AT1G12480	8.82078	10.1154	4.53143	4.90809	3.08192	3.53417	2.95178	2.84222	AT1G12480.1	1671	51	159	Y	Encodes a membrane protein with 10 predicted transmembrane helices. SLAC1 is a multispanning membrane protein expressed predominantly in guard cells that plays a role in regulating cellular ion homeostasis and S-type anion currents. SLAC1 is important for normal stomatal closure in response to a variety of signals including elevated CO2, ozone, ABA, darkness, and humidity. SLAC1:GFP localizes to …	OZS1
AT1G12490	0	0.299451	0	0.091766	0.18247	0	0	0	AT1G12490.1	1059			Y	F-box associated ubiquitination effector family protein;(source:Araport11)
AT1G12500	21.3432	15.7582	6.0992	7.01181	55.5972	55.7615	8.81022	8.67835	AT1G12500.1	1086	199	392	Y	Nucleotide-sugar transporter family protein;(source:Araport11)
AT1G12520	186.629	207.77	76.4941	76.7786	93.7536	92.8273	85.8874	80.2821	AT1G12520.1	963	82	203	Y	Copper-zinc superoxide dismutase copper chaperone (delivers copper to the Cu-Zn superoxide dismutase). Localized to the chloroplast. Expressed in roots and shoots. Up-regulated in response to copper and senescence. The AtACC activates all three CuZnSOD activities located in three different subcellular compartments. Contains three domains, central, ATX-1 like and C-terminal. ATX-1 like domain esse…	CCS
AT1G12530	5.37642	6.43644	12.8503	13.4277	7.12757	8.51081	9.25639	9.62217	AT1G12530.1	582	136	136	Y	hypothetical protein;(source:Araport11)	MOS9
AT1G12540	0	0	0	0	0	0	0	0	AT1G12540.1	774	72	226	Y	basic helix-loop-helix (bHLH) DNA-binding superfamily protein;(source:Araport11)
AT1G12550	5.17713	6.14571	1.98224	1.582	5.99182	6.45882	1.89672	1.91868	AT1G12550.1	972	118	200	Y	Encodes a hydroxypyruvate reductase that reduces HP to glycerate and shows even more activity with glyoxylate, a more upstream intermediate of the photorespiratory cycle. It is likely targeted to the chloroplast where it could provide a compensatory bypass for the reduction of HP and glyoxylate within this compartment. Together with HPPR2 and TAT1 involved in the biosynthesis of pHPL from tyrosin…	HPR3
AT1G12560	0	0	0	0	0	0	0	0	AT1G12560.1	789	52	276	Y	Member of Alpha-Expansin Gene Family. Naming convention from the Expansin Working Group (Kende et al, 2004. Plant Mol Bio). Containing a conserved root hair-specific cis-element RHE. Expressed specifically in root hair cell and involved in root hair elongation.	EXPA7
AT1G12570	0.178226	0.135405	0	0	0.495054	0.189234	0.0401822	0	AT1G12570.1	1719	378	245	Y	Ortholog of maize IPE1 gene which is involved in pollen exine development.
AT1G12580	10.1698	8.95815	12.3902	15.1901	19.0143	16.609	21.6215	22.7933	AT1G12580.1	1569	354	201	Y	phosphoenolpyruvate carboxylase-related kinase 1;(source:Araport11)	PEPKR1
AT1G12600	0	0.359545	0.362399	0	0	0	0	0	AT1G12600.1	1050	210	210	Y	UDP-N-acetylglucosamine (UAA) transporter family;(source:Araport11)
AT1G12610	0	0	0	0.0856213	0.595883	2.34283	4.72606	5.23369	AT1G12610.1	630	183	322	Y	Encodes a member of the DREB subfamily A-1 of ERF/AP2 transcription factor family (DDF1). The protein contains one AP2 domain. There are six members in this subfamily, including CBF1, CBF2, and CBF3. Overexpression of this gene results in delayed flowering and dwarfism, reduction of gibberellic acid biosynthesis, and increased tolerance to high levels of salt. This gene is expressed in all tissue…	DDF1
AT1G12615	0	0	0	0	0	0	0	0	AT1G12615.1	486			Y	pentatricopeptide (PPR) repeat protein;(source:Araport11)
AT1G12620	2.21588	2.49405	1.17313	0.535007	1.51975	1.60334	0.925153	0.700775	AT1G12620.1	1866	346	331	Y	Pentatricopeptide repeat (PPR) superfamily protein;(source:Araport11)
AT1G12630	0	0.700041	0	0	0.319928	0.0978333	0	0	AT1G12630.1	579	231	96	Y	encodes a member of the DREB subfamily A-4 of ERF/AP2 transcription factor family. The protein contains one AP2 domain. There are 17 members in this subfamily including TINY.
AT1G12640	14.2297	16.4893	17.4457	23.6927	15.1714	12.682	25.0821	19.6372	AT1G12640.1	1389	241	306	Y	Encodes a lysophosphatidylcholine acyltransferase (LPCAT). Participates in the Lands cycle in developing seeds.	LPLAT1
AT1G12650	11.0163	7.99606	15.6762	14.783	13.7337	13.7045	20.9647	15.4719	AT1G12650.1	747	124	332	Y	rRNA biogenesis RRP36-like protein;(source:Araport11)
AT1G12660	0	0	0	0	0	0	0	0	AT1G12660.1	366		191	Y	Predicted to encode a PR (pathogenesis-related) protein. Belongs to the plant thionin (PR-13) family with the following members: At1g66100, At5g36910, At1g72260, At2g15010, At1g12663, At1g12660.
AT1G12663	0	0	0	0	0	0	0	0	AT1G12663.1	348		62	Y	Predicted to encode a PR (pathogenesis-related) protein. Belongs to the plant thionin (PR-13) family with the following members: At1g66100, At5g36910, At1g72260, At2g15010, At1g12663, At1g12660.
AT1G12665	0	0	0	0	0	0	0	0	AT1G12665.1	270	67	182	Y	Thionin-like gene involved in resistance against the beet cyst nematode (Heterodera schachtii).
AT1G12672	0	0	6.92545	7.61245	0.966181	2.80684	0.470533	1.65007	AT1G12672.2	315	66	219	Y	thionin-like protein;(source:Araport11)
AT1G12680	7.84251	6.35545	11.3516	8.93611	6.40704	6.85741	8.48707	7.65946	AT1G12680.1	1413	603	246	Y	phosphoenolpyruvate carboxylase-related kinase 2;(source:Araport11)	PEPKR2
AT1G12700	2.19202	1.63614	2.12031	2.14882	1.86934	2.54788	1.24851	0.875657	AT1G12700.1	1809			Y	Encodes RNA PROCESSING FACTOR 1 (RPF1), a pentatricopeptide repeat (PPR) protein of the P-class containing canonical PPR-repeats. RPF1 is required for the 5?-end processing of the nad4 mRNA in mitochondria. Ler and other accessions impaired in processing of the nad4 mRNA 5&#8242;-end, contain a single nucleotide polymorphism (SNP) 807 nucleotides downstream of the predicted translation start codo…	RPF1
AT1G12710	18.367	15.6796	6.65436	7.58681	5.82863	4.96971	3.8738	3.6538	AT1G12710.1	876	292	241	Y	This gene is predicted to encode a protein with a PP2 domain. This domain in present in lectins found in squash and cucumber, suggesting that this protein could potentially have carbohydrate binding capabilities.	PP2-A12
AT1G12730	6.37138	9.49132	4.20933	5.13574	1.4872	2.13747	2.31766	1.9811	AT1G12730.1	1425	176	348	Y	GPI transamidase subunit PIG-U;(source:Araport11)
AT1G12740	0	0	0	0	0	0	0	0	AT1G12740.2	1437	180	288	Y	encodes a protein with cytochrome P450 domain	CYP87A2
AT1G12750	11.8012	18.3301	7.74079	8.19271	18.1449	18.1041	5.99857	3.6643	AT1G12750.1	924	378	157	Y	RHOMBOID-like protein 6;(source:Araport11)	RBL6
AT1G12760	23.4764	29.6174	36.7246	40.4667	22.9829	26.5728	38.7498	40.0001	AT1G12760.1	1227	230	481	Y	Zinc finger, C3HC4 type (RING finger) family protein;(source:Araport11)
AT1G12770	21.0953	21.3217	8.42407	10.2594	17.3183	14.4145	10.569	10.7632	AT1G12770.1	1656	316	254	Y	Encodes a DEAD-box RNA helicase that localizes to mitochondria and is essential for regulating cell-to-cell transport via plasmodesmata. The mRNA is cell-to-cell mobile.	EMB1586
AT1G12775	1.79916	1.51877	0.918494	0.744676	1.80465	1.48577	0.315492	0.379326	AT1G12775.1	1935	64	89	Y	Pentatricopeptide repeat (PPR) superfamily protein;(source:Araport11)
AT1G12780	15.7453	18.3995	38.825	29.662	15.8648	16.084	11.8329	20.6014	AT1G12780.1	1056	774	198	Y	Encodes a UDP-glucose epimerase that catalyzes the interconversion of the sugar nucleotides UDP-glucose UDP-galactose via a UDP-4-keto-hexose intermediate. Responsive to stress.	UGE1
AT1G12790	1.43509	2.21519	0.348871	1.52739	2.15129	2.03163	0.616284	1.42638	AT1G12790.1	753	149	625	Y	DNA ligase-like protein;(source:Araport11)
AT1G12800	108.365	93.4326	50.3346	50.8468	133.043	124.304	59.0386	58.1235	AT1G12800.1	2304	225	227	Y	SDP is a chloroplast localized RNA binding protein that is required for plastid rRNA processing. Plants harboring a mutation in SDP have numerous defects including reduced chlorophyll content, poor growth, yellow leaves and abnormal chloroplasts.	SDP
AT1G12805	0	0	0	0	0	0	0	0	AT1G12805.1	228	151	181	Y	nucleotide binding protein;(source:Araport11)
AT1G12810	22.8615	24.6523	29.1149	33.1946	11.0388	14.825	22.058	20.6404	AT1G12810.2	489	76	284	Y	proline-rich family protein;(source:Araport11)
AT1G12820	22.9349	22.0024	27.2802	32.3209	21.1055	23.0916	22.4525	26.5015	AT1G12820.1	1734	381	119	Y	Auxin receptor involved in primary and lateral root growth inhibition in response to nitrate. Target of miR393. Induced by nitrate in primary roots.	AFB3
AT1G12830	6.47627	8.99402	11.8384	9.82502	9.57477	10.2035	10.1737	9.21659	AT1G12830.1	642	194	163	Y	nucleolin;(source:Araport11)
AT1G12840	62.7003	72.647	67.8604	69.2162	48.9472	47.7519	60.6771	58.4268	AT1G12840.1	1128	1379	294	Y	Encodes subunit C of the vacuolar H(+)-ATPase (V-ATPase). Bound and phosphorylated by AtWNK8. The mRNA is cell-to-cell mobile.	DET3
AT1G12845	13.7163	13.7581	0.137301	0	0	0	0	0.51033	AT1G12845.1	360	225	191	Y	transmembrane protein;(source:Araport11)
AT1G12850	29.0233	24.9474	26.375	27.5335	20.2937	18.5151	21.0152	19.1381	AT1G12850.1	1218	187	328	Y	Phosphoglycerate mutase family protein;(source:Araport11)
AT1G12855	0.344622	0.209457	0	0	0.0638165	0.11709	0	0	AT1G12855.1	1389	63	62	Y	F-box family protein;(source:Araport11)
AT1G12860	16.87	18.5728	4.22881	3.71599	14.9183	11.927	5.23827	3.73781	AT1G12860.1	1353	454	259	Y	Encodes ICE2 (Inducer of CBF Expression 2), a transcription factor of the bHLH family that participates in the response to deep freezing through the cold acclimation-dependent pathway. Overexpression of ICE2 results in increased tolerance to deep freezing stress after cold acclimation.	SCRM2
AT1G12870	0	0	0	0	0	0.425117	0.0752251	0.23742	AT1G12870.1	1251			Y	F-box and associated interaction domains-containing protein;(source:Araport11)
AT1G12880	9.21717	7.16935	19.158	19.6966	11.201	12.5126	14.2496	18.1924	AT1G12880.1	612	358	298	Y	nudix hydrolase homolog 12;(source:Araport11)	NUDT12
AT1G12890	0	0	0.736828	0.403237	0.400905	0.858173	5.46677	3.42337	AT1G12890.1	660	63		Y	encodes a member of the ERF (ethylene response factor) subfamily B-1 of ERF/AP2 transcription factor family. The protein contains one AP2 domain. There are 15 members in this subfamily including ATERF-3, ATERF-4, ATERF-7, and leafy petiole.
AT1G12900	1697.02	1490.73	549.266	529.797	2409.85	2155.28	656.74	709.847	AT1G12900.1	1200	117	184	Y	glyceraldehyde 3-phosphate dehydrogenase A subunit 2;(source:Araport11)	GAPA-2
AT1G12910	16.9805	19.0953	12.984	16.6495	14.3369	12.4537	15.111	15.7555	AT1G12910.1	1041	137	217	Y	Encodes LIGHT-REGULATED WD1 (LWD1), a clock proteins regulating circadian period length and photoperiodic flowering.	ATAN11
AT1G12920	31.6961	31.3416	41.37	44.4822	34.5398	39.9295	42.4503	48.4856	AT1G12920.1	1305	144	207	Y	Encodes a eukaryotic release factor one homolog.	ERF1-2
AT1G12930	6.18625	8.28409	5.39197	7.08196	6.78953	5.8442	8.08261	6.585	AT1G12930.1	3018	174	266	Y	ARM repeat superfamily protein;(source:Araport11)
AT1G12940	0	0	0.632829	1.41677	0.0521696	0.0957203	1.67685	1.12262	AT1G12940.1	1509	90	253	Y	member of High affinity nitrate transporter family	NRT2.5
AT1G12950	0	0.109768	0	0	0	0	0	0	AT1G12950.1	1569	135	222	Y	root hair specific 2;(source:Araport11)	RHS2
AT1G12960	0	0	0	0	0	0	0	0	AT1G12960.1	315			Y	Ribosomal protein L18e/L15 superfamily protein;(source:Araport11)
AT1G12970	3.70708	3.13868	4.74539	4.7405	3.48358	2.63185	4.04169	5.87935	AT1G12970.1	1395	187	304	Y	Encodes PIRL3, a member of the Plant Intracellular Ras-group-related LRRs (Leucine rich repeat proteins). PIRLs are a distinct, plant-specific class of intracellular LRRs that likely mediate protein interactions, possibly in the context of signal transduction.	PIRL3
AT1G12980	0	0	0	0	0.0774184	0	0	0	AT1G12980.1	987	73	188	Y	Encodes an AP2/ERF protein, is expressed in a subdomain of meristem stem cells, in lateral organ anlagen, and transiently in the distal domain of organ primordia. It is a member of the ERF (ethylene response factor) subfamily B-1 of ERF/AP2 transcription factor family (ESR1). The protein contains one AP2 domain. There are 15 members in this subfamily including ATERF-3, ATERF-4, ATERF-7, and leafy…	ESR1
AT1G12990	18.412	15.9794	43.1364	51.0231	14.1449	16.4847	47.2553	42.0661	AT1G12990.1	1179	368	550	Y	beta-1,4-N-acetylglucosaminyltransferase family protein;(source:Araport11)
AT1G13000	11.7395	9.09683	21.0017	25.2762	5.38832	6.30686	18.1879	12.6135	AT1G13000.1	1206	573	301	Y	transmembrane protein, putative (DUF707);(source:Araport11)
AT1G13020	11.728	11.0288	15.3667	17.5573	6.41156	7.34392	17.5074	15.8741	AT1G13020.1	1650	434	523	Y	Encodes eIF4B2, eukaryotic initiation factor 4B2.	EIF4B2
AT1G13030	2.46425	4.46443	3.0483	2.91276	2.80816	2.21391	3.37621	3.55191	AT1G13030.1	1827	134	241	Y	Encodes a plant coilin, a protein that in other organisms is a major structural scaffolding protein necessary for Cajal body formation, composition and activity. It has been shown to bind both U1 and U1 snRNAs in vitro.	COILIN
AT1G13040	1.95817	1.85562	0.838432	1.76477	0.467884	1.07309	1.13931	1.97768	AT1G13040.1	1554	98		Y	Pentatricopeptide repeat (PPR-like) superfamily protein;(source:Araport11)
AT1G13050	2.47446	1.79042	2.81522	4.27962	1.11281	1.14099	1.14764	1.6769	AT1G13050.1	954	301	221	Y	proline-rich receptor-like kinase;(source:Araport11)
AT1G13060	59.1869	55.9087	110.957	104.469	33.4389	30.8844	81.167	86.7832	AT1G13060.2	897	170	213	Y	Encodes 20S proteasome beta subunit PBE1 (PBE1).	PBE1
AT1G13080	8.80534	7.0914	37.9721	51.0349	57.4746	70.1477	87.5961	73.6822	AT1G13080.1	1509	210	189	Y	cytochrome P450 monooxygenase	CYP71B2
AT1G13090	48.5608	57.1863	88.5827	82.1431	34.9209	37.7168	79.1104	73.5099	AT1G13090.1	897	108	727	Y	putative cytochrome P450	CYP71B28
AT1G13100	5.0304	4.32542	3.9417	7.13599	9.53183	9.68846	6.96305	4.60613	AT1G13100.1	1473	124	187	Y	putative cytochrome P450	CYP71B29
AT1G13110	54.6603	51.9764	54.0423	70.1424	61.0519	68.0546	54.9836	44.3373	AT1G13110.1	1515	178	176	Y	member of CYP71B The mRNA is cell-to-cell mobile.	CYP71B7
AT1G13120	7.51168	7.69146	7.00629	7.18453	3.83465	5.20785	5.4926	6.24072	AT1G13120.1	1836	544	190	Y	nucleoporin GLE1-like protein;(source:Araport11)	GLE1
AT1G13130	0.110659	0.336287	0	0	0	0	0	0	AT1G13130.1	1659	42	185	Y	Cellulase (glycosyl hydrolase family 5) protein;(source:Araport11)
AT1G13140	0.376138	0.653179	0.219455	0.500413	0.447767	0.228211	0.0484586	0	AT1G13140.1	1605	54	283	Y	member of CYP86C	CYP86C3
AT1G13143	0	0.832332	0	1.1478	0	0	0.370498	0.19489	AT1G13143.1	303	108	97	Y	hypothetical protein;(source:Araport11)
AT1G13150	1.1119	1.57686	1.70291	1.08726	0.772121	1.22779	0.802187	0.580205	AT1G13150.1	1590	167	120	Y	member of CYP86C	CYP86C4
AT1G13160	6.44825	6.41247	5.45975	4.17428	8.5187	6.91328	8.36818	6.37893	AT1G13160.1	2415	50	189	Y	ARM repeat superfamily protein;(source:Araport11)
AT1G13170	12.1565	11.9411	1.64126	2.2455	5.08516	5.00645	2.29528	1.55687	AT1G13170.2	2514	309	293	Y	OSBP(oxysterol binding protein)-related protein 1D;(source:Araport11)	ORP1D
AT1G13180	3.30782	4.55495	5.43545	5.10208	1.14851	1.79996	3.91528	4.85458	AT1G13180.1	1284	470	265	Y	Mutant has defect in trichome cell expansion and actin organization resulting in a distorted trichome phenotype.	DIS1
AT1G13190	9.36314	8.84321	15.5177	11.7526	12.7735	11.9489	20.5183	22.5731	AT1G13190.1	1722	315	270	Y	RNA-binding (RRM/RBD/RNP motifs) family protein;(source:Araport11)
AT1G13195	4.94255	6.37952	7.56968	6.83008	4.42864	5.48479	9.63353	6.65573	AT1G13195.1	783	329	197	Y	RING/U-box superfamily protein;(source:Araport11)
AT1G13200	0	0	0	0	0	0	0	0	AT1G13200.1	1308			Y	F-box and associated interaction domains-containing protein;(source:Araport11)
AT1G13210	20.5269	21.5747	45.9562	52.5292	9.0997	9.46814	35.4527	30.9712	AT1G13210.1	3612	236	346	Y	autoinhibited Ca2+/ATPase II;(source:Araport11)	ACA.l
AT1G13220	4.9567	5.96065	1.53899	2.72644	5.09929	4.28412	2.64021	2.94262	AT1G13220.2	3387		213	Y	Encodes a nuclear coiled-coil protein related to the carrot peripheral nuclear protein NMCP1 that is involved in the determination of plant nuclear structure. Member of a small gene family in Arabidopsis containing 4 proteins (LNC1-4 or CRWN 1-4) with redundant functions in protection from oxidative damage, control of nuclear morphology and degradation of ABI5.	LINC2
AT1G13230	0	0	0	0	0.241545	0	0	0	AT1G13230.1	1275	120	205	Y	Encodes a leucine-rich repeat protein pii-2. Located in the endoplasmic reticulum/plasma membrane continuum in Arabidopsis roots. Required for growth promotion and enhanced seed production mediated by the endophytic fungus Piriformospora indica in Arabidopsis.
AT1G13245	12.2689	11.4927	111.394	111.432	53.9889	70.5958	49.6112	48.6884	AT1G13245.1	126	227	438	Y	ROTUNDIFOLIA like 17;(source:Araport11)	RTFL17
AT1G13250	11.7681	11.6776	1.7165	2.628	11.0071	13.0558	2.92391	1.48107	AT1G13250.1	1038	220	480	Y	Encodes a protein with putative galacturonosyltransferase activity.	GATL3
AT1G13260	11.6911	10.7289	77.5896	94.9703	64.1977	72.2173	86.9038	118.552	AT1G13260.1	1035	218	550	Y	Encodes an AP2/B3 domain transcription factor which is upregulated in response to low temperature. It contains a B3 DNA binding domain. It has circadian regulation and may function as a negative growth regulator. The mRNA is cell-to-cell mobile.	RAV1
AT1G13270	46.5155	44.9876	5.92742	8.98815	9.00336	6.16391	4.05745	4.75054	AT1G13270.1	1110	110	218	Y	Encodes a methionine aminopeptidase formerly called MAP1B, renamed to MAP1C.	MAP1C
AT1G13280	28.5937	37.2293	9.44073	11.65	12.5898	13.0019	10.4407	7.74045	AT1G13280.1	765	236	342	Y	Encodes allene oxide cyclase. One of four genes in Arabidopsis that encode this enzyme, which catalyzes an essential step in jasmonic acid biosynthesis. Gene expression is reduced during senescence, a process that involves jasmonic acid signalling pathway.	AOC4
AT1G13290	0	0	0	0	0	0	0	0	AT1G13290.1	909	93	213	Y	Encodes a putative zinc finger protein (C2H2 family, type IIIA, subclass A1d) that has a WIP domain. Seedlings with mutations in DOT5 have a misaligned venation defect in their leaves and cotyledons. Additional developmental abnormalities, such as elongated petioles and aberrant phyllotaxy suggest that DOT5 is required for normal shoot and root development.	DOT5
AT1G13300	0.0781074	0	0	0.0727397	0.0723189	0	0	0	AT1G13300.1	1035	99	202	Y	Encodes a nuclear localized member of the GARP family of transcription factors. Involved in nitrate/phosphate signaling in roots. It is transcriptionally regulated by nitrate and post transcriptionally by phospate and functions to integrate these two nutrient signaling pathways in the root.	HRS1
AT1G13310	0	0	9.44771	5.53518	0	0	3.10643	3.39625	AT1G13310.1	1125	231	189	Y	Endosomal targeting BRO1-like domain-containing protein;(source:Araport11)
AT1G13320	24.8994	29.7999	22.3952	24.7224	18.914	19.5505	25.0866	25.9902	AT1G13320.1	1764	189	264	Y	one of three genes encoding the 65 kDa regulatory subunit of protein phosphatase 2A (PP2A)	PP2AA3
AT1G13330	1.63689	0.829068	40.2156	39.9201	1.70503	1.91178	56.5562	36.2044	AT1G13330.1	681	73	266	Y	Encodes the Arabidopsis Hop2 homologue. In other species, Hop2 is proposed to be involved in inter-homolog bias in double strand break repair.	AHP2
AT1G13340	1.77201	0.531855	71.7673	71.3266	1.70145	1.95113	106.713	72.3539	AT1G13340.1	1230	186	174	Y	Regulator of Vps4 activity in the MVB pathway protein;(source:Araport11)	ISTL6
AT1G13350	17.042	19.515	13.9539	14.0307	13.1492	12.3427	10.6914	12.9271	AT1G13350.2	2367	85	83	Y	Paralog of PRP4KA.	PRP4KB
AT1G13360	29.6637	35.3306	117.121	116.866	15.6572	18.1344	69.0073	48.6664	AT1G13360.1	585	556	340	Y	hypothetical protein;(source:Araport11)
AT1G13370	0.299861	0.45563	0	0.41888	0.555276	0.127352	0	0.426741	AT1G13370.1	411	139	146	Y	Histone superfamily protein;(source:Araport11)
AT1G13380	15.0356	12.9575	4.2389	5.01575	14.233	17.2509	8.49995	8.9423	AT1G13380.1	567	139	224	Y	sodium/hydrogen exchanger (DUF1218);(source:Araport11)
AT1G13390	10.5824	13.8142	24.1718	22.1488	5.95972	7.32078	12.1015	11.7997	AT1G13390.1	531	902	480	Y	translocase subunit seca;(source:Araport11)
AT1G13400	0	0	0	0	0	0	0	0	AT1G13400.1	624	217	230	Y	Along with JAG, it is involved in stamen and carpel development. Expression is limited to the adaxial side of lateral organs. Activated by AGAMOUS in a cal-1, ap1-1 background.	NUB
AT1G13410	0.431403	1.01967	0.0978827	0.357116	0.310669	0.203576	0.302594	0.272864	AT1G13410.1	1425	291	461	Y	Tetratricopeptide repeat (TPR)-like superfamily protein;(source:Araport11)
AT1G13420	0.151234	0.229796	0	0.211261	0.280052	0	0.0681932	0	AT1G13420.1	996	183	201	Y	Encodes a sulfotransferase. Unlike the related ST4A protein (At2g14920), in vitro experiments show that this enzyme does not act brassinosteroids. ST4B is expressed in the roots and transcript levels rise in response to cytokinin treatment.	ST4B
AT1G13430	0.081461	0.165037	0	0	0.075424	0.207581	0.734634	0	AT1G13430.1	1056	30	195	Y	Encodes a sulfotransferase. Unlike the related ST4A protein (At2g14920), in vitro experiements show that this enzyme does not act brassinosteroids. ST4C is expressed in the roots and transcript levels rise in response to cytokinin treatment.	ST4C
AT1G13440	360.418	417.743	768.746	667.061	762.954	768.798	609.3	642.115	AT1G13440.1	1017	384	388	Y	The expression level of GAPC-2 is upregulated in Arabidopsis seedlings exposed to cadmium.	GAPC2
AT1G13450	13.9306	15.9886	15.1369	17.4365	18.2823	16.3379	11.2375	14.4292	AT1G13450.1	1221	144	268	Y	Encodes GT-1, a plant transcription factor that binds to one of the cis-acting elements, BoxII, which resides within the upstream promoter region of light-responsive genes. GT-1 was assumed to act as a molecular switch modulated through Ca(2+)-dependent phosphorylation/dephosphorylation in response to light signals.	GT-1
AT1G13460	10.2506	10.4356	12.0361	16.4194	6.07422	6.22549	10.0762	6.32147	AT1G13460.1	1479	288	269	Y	Encodes protein phosphatase 2A (PP2A) B'theta subunit. Targeted to peroxisomes.
AT1G13470	28.9122	10.8417	129.008	122.167	0.963428	2.20961	109.858	113.319	AT1G13470.1	1140	43	221	Y	hypothetical protein (DUF1262);(source:Araport11)
AT1G13480	0	0	5.71707	2.77658	0	0	3.60687	2.96667	AT1G13480.1	1164	38	233	Y	hypothetical protein (DUF1262);(source:Araport11)
AT1G13485	0	0	0	0	0	0	0	0	AT1G13485.1	174			Y	hypothetical protein;(source:Araport11)
AT1G13490	0	0	0	0	0	0	0	0	AT1G13490.1	1092		11	Y	hypothetical protein (DUF1262);(source:Araport11)
AT1G13500	0	0	0	0	0	0	0	0	AT1G13500.1	1161			Y	hypothetical protein (DUF1262);(source:Araport11)
AT1G13510	0	0	0	0	0	0	0	0	AT1G13510.1	1143	134	256	Y	hypothetical protein (DUF1262);(source:Araport11)
AT1G13520	0.0712783	0	3.12941	3.11986	0	0	3.40687	2.9079	AT1G13520.1	1164	76	224	Y	hypothetical protein (DUF1262);(source:Araport11)
AT1G13530	0	0	4.39866	2.60039	0.0738671	0.135531	2.37425	2.04366	AT1G13530.1	1158		150	Y	soluble N-ethylmaleimide-sensitive factor (NSF) adaptor protein
AT1G13540	0.33286	0	3.14368	2.32488	0.231144	1.20162	2.70163	2.05271	AT1G13540.1	1146	97	11	Y	hypothetical protein (DUF1262);(source:Araport11)
AT1G13550	0.575166	0.0832332	4.86585	2.44863	0	0	4.14958	1.87094	AT1G13550.1	1167	15	88	Y	hypothetical protein (DUF1262);(source:Araport11)
AT1G13560	30.2502	31.7119	23.0449	30.3006	30.7224	31.5707	29.6594	32.7047	AT1G13560.1	1170	262	348	Y	Encodes aminoalcoholphosphotransferase AAPT1.	AAPT1
AT1G13570	4.94476	9.78761	6.67359	6.82802	4.42044	4.92428	5.12563	5.66199	AT1G13570.1	1251	181	404	Y	F-box/RNI-like superfamily protein;(source:Araport11)
AT1G13580	4.41006	4.10509	4.44192	4.27349	2.8693	3.23973	2.84846	2.88361	AT1G13580.2	927	377	447	Y	Encodes a ceramide synthase that together with LOH1 is essential for production of ceramides containing Very Long Chain Fatty acid VLCFA-Ceramides(mainly C 22 to 26).	LAG13
AT1G13590	0	0	0	0	0	0	0	0	AT1G13590.1	264	164	454	Y	Encodes a phytosulfokine-alpha (PSK) precursor, a unique plant peptide growth factor first described in Asparagus.	PSK1
AT1G13600	0	0.111977	0	0	0	0.0938951	0.199378	0	AT1G13600.1	591	172	181	Y	basic leucine-zipper 58;(source:Araport11)	bZIP58
AT1G13605	0	0	0	0	0	0	0	0	AT1G13605.1	312	65	105	Y	Encodes a defensin-like (DEFL) family protein.
AT1G13607	0	0.233863	0	0	0	0	0	0	AT1G13607.1	219		233	Y	Encodes a defensin-like (DEFL) family protein.
AT1G13608	0	0.332409	0	0	0	0	0	0	AT1G13608.1	237		399	Y	Encodes a defensin-like (DEFL) family protein.
AT1G13609	21.1402	44.1961	0	1.0472	2.49874	0	0.608448	0	AT1G13609.1	237	120	107	Y	Encodes a defensin-like (DEFL) family protein.
AT1G13610	0	0	0	0	0	0	0	0	AT1G13610.1	1077	155	177	Y	alpha/beta-Hydrolases superfamily protein;(source:Araport11)
AT1G13620	0	0	0	0.13804	0	0	0	0	AT1G13620.1	330	128	246	Y	Encodes a root meristem growth factor (RGF). Belongs to a family of functionally redundant homologous peptides that are secreted, tyrosine-sulfated, and expressed mainly in the stem cell area and the innermost layer of central columella cells. RGFs are required for maintenance of the root stem cell niche and transit amplifying cell proliferation. Members of this family include: At5g60810 (RGF1), …	RGF2
AT1G13630	1.37928	1.48451	0.660132	0.76267	1.51652	0.475952	0.38871	0.817877	AT1G13630.1	2421			Y	Tetratricopeptide repeat (TPR)-like superfamily protein;(source:Araport11)
AT1G13635	0	0.128284	0	0.117937	0	0.107569	0.114207	0	AT1G13635.1	936	38	674	Y	DNA glycosylase superfamily protein;(source:Araport11)
AT1G13640	23.8681	23.8891	5.90532	7.39662	11.389	11.7629	5.87707	8.92659	AT1G13640.1	1869	421	272	Y	Phosphatidylinositol 3- and 4-kinase family protein;(source:Araport11)
AT1G13650	9.38292	6.78909	11.8384	17.0393	334.471	291.87	22.9071	29.7584	AT1G13650.2	861	479	217	Y	hypothetical protein;(source:Araport11)
AT1G13670	0.16723	0.338802	0	0.311475	0.619347	0.284093	0	0	AT1G13670.1	678	183	387	Y	hypothetical protein;(source:Araport11)	BGL2
AT1G13680	0	0	0	0	0	0	0	0	AT1G13680.1	1041	116	139	Y	PLC-like phosphodiesterases superfamily protein;(source:Araport11)
AT1G13690	10.3989	11.8812	20.3708	15.8776	10.5239	8.11393	9.59604	12.2751	AT1G13690.1	534	98	231	Y	AtE1 - stimulates the ATPase activity of DnaK/DnaJ	ATE1
AT1G13700	1.61629	0.613976	24.754	35.0902	11.972	13.2998	21.4086	39.87	AT1G13700.1	807	123	103	Y	Encodes a cytosolic 6-phosphogluconolactonase (PGL) thought to be involved in the oxidative pentose-phosphate pathway (OPPP).	PGL1
AT1G13710	0	0	0	0	0	0	0	0	AT1G13710.1	1554	102	275	Y	Encodes the cytochrome P450 CYP78A5 monooxygenase. Contributes to the generation of a growth-stimulating signal distinct from the classical phytohormones that prevents proliferation arrest, promoting organ growth. In ovules it is required for megagametogenesis, maternal control of seed size and restricting megaspore mother cell fate to a single cell.	CYP78A5
AT1G13730	9.14804	8.62028	6.67945	5.84468	9.40574	8.31254	8.05806	6.15621	AT1G13730.1	1287	335	340	Y	Nuclear transport factor 2 (NTF2) family protein with RNA binding (RRM-RBD-RNP motifs) domain-containing protein;(source:Araport11)
AT1G13740	4.78467	3.75049	1.8029	2.01575	1.52944	1.30633	0.821892	1.5672	AT1G13740.1	1047	536	249	Y	Encodes a member of a small plant-specific gene family whose members interact with ABI5 and appear to be involved in mediating stress responses. AFP2 mutants affect a number of ABA mediated processes such as germination and response to osmotic and sugar stress. AFP2 nuclear localization is stress dependent.	AFP2
AT1G13750	19.381	18.9332	36.0019	35.7307	3.37889	2.38767	34.0225	25.6868	AT1G13750.1	1842	178	96	Y	Encodes a purple acid phosphatase whose expression is responsive to both phosphate (Pi) and phosphite (Phi) in roots.	PAP1
AT1G13755	0	0	0	0	0	0	0	0	AT1G13755.1	360	116	88	Y	Encodes a defensin-like (DEFL) family protein.
AT1G13760	0	0	0	0	0	0	0	0	AT1G13760.1	198	241	122	Y	hypothetical protein;(source:Araport11)
AT1G13770	7.78171	9.88572	5.01466	5.99951	4.90177	5.14701	4.48675	4.72024	AT1G13770.1	1323	143	170	Y	root UVB sensitive protein (Protein of unknown function, DUF647);(source:Araport11)	RUS3
AT1G13780	2.26333	3.3184	2.61498	2.88434	3.80517	3.23788	2.79312	2.4864	AT1G13780.1	1371	137	244	Y	F-box/RNI-like/FBD-like domains-containing protein;(source:Araport11)
AT1G13790	1.13243	0.934701	0.299766	0.390596	1.28151	1.42503	0.0378242	0.238756	AT1G13790.1	2211	81	196	Y	Belongs to a subgroup of SGS3-like proteins that act redundantly in RNA-directed DNA methylation: AT1G15910 (FDM1), AT4G00380 (FDM2), AT3G12550 (FDM3), AT1G13790 (FDM4), AT1G80790 (FDM5).	FDM4
AT1G13800	0.320391	0.12982	0.130851	0.596747	0.148324	0.299357	0.144468	0.273576	AT1G13800.1	2652	33	572	Y	Encodes a PPR (pentatricopeptide repeat motif) protein that is essential for the initiation of zygotic embryogenesis.	FAC19
AT1G13805	0	1.53197	0	2.81682	0	0	0	4.30452	AT1G13805.1	69			Y	hypothetical protein;(source:Araport11)
AT1G13810	3.85891	3.50182	3.36545	2.17121	6.40151	4.78011	3.26256	4.42391	AT1G13810.1	912	97	289	Y	Restriction endonuclease, type II-like superfamily protein;(source:Araport11)
AT1G13820	45.069	39.3594	24.722	21.3517	47.5485	53.9345	24.67	24.8018	AT1G13820.1	1020	148	293	Y	alpha/beta-Hydrolases superfamily protein;(source:Araport11)
AT1G13825	0	0	0	0	0	0	0	0	AT1G13825.1	366	40	306	Y	hypothetical protein;(source:Araport11)
AT1G13830	0.0930049	0	16.1432	16.9762	0.34445	0.473995	16.0199	8.82389	AT1G13830.1	594	263	265	Y	Carbohydrate-binding X8 domain superfamily protein;(source:Araport11)
AT1G13860	8.45449	10.6953	4.98481	6.54275	8.74671	8.2602	5.15457	4.44369	AT1G13860.4	1812	517	300	Y	Encodes QUASIMODO2 LIKE1 (QUL1), a paralog of QUASIMODO2 (QUA2). AT1G78240 (QUA2), AT1G13860 (QUL1) and AT2G03480 (QUL2) form a clade with a possible role in plant vasculature development.	QUL1
AT1G13870	6.75657	7.85825	8.34648	6.9137	10.1947	7.15614	7.37206	6.48947	AT1G13870.1	909	91	251	Y	Encodes a homolog of the yeast TOT4/KTI12 protein. Yeast TOT4/KTI12 associates with Elongator, a multisubunit complex that binds the RNA polymerase II transcription elongation complex. Ds insertion mutant has enlarged shoot apical region, 4 to 6 long slender leaves followed by spike-like structures, short roots. Mutants also have no ncm5U (5-carbamoylmethyluridine).	DRL1
AT1G13880	9.25843	10.7098	16.4667	17.1887	11.1163	11.4665	17.2915	15.3011	AT1G13880.1	1275	227	245	Y	ELM2 domain-containing protein;(source:Araport11)	ELM2
AT1G13890	0	0	0	0	0	0	0	0.195467	AT1G13890.1	792	61	160	Y	Encodes a member of a gene family homologous to mammalian SNAP25, a type of SNARE proteins with two chains. There are three members in Arabidopsis: SNAP30, SNAP29, and SNAP33.	SNAP30
AT1G13900	11.8812	10.1509	9.06585	9.96215	7.43818	8.29625	8.99885	7.26083	AT1G13900.1	1971	102	395	Y	Encodes a dual-localized acid phosphatase (mitochondria and chloroplast) that modulates carbon metabolism.	PAP2
AT1G13910	3.293	3.18749	3.73581	2.9304	1.15183	2.48631	1.84782	1.31913	AT1G13910.1	993	171	262	Y	Leucine-rich repeat (LRR) family protein;(source:Araport11)
AT1G13920	8.68791	10.7564	1.08418	0.809086	1.96633	3.4438	0.435276	0.915856	AT1G13920.1	1038	43		Y	Remorin family protein;(source:Araport11)
AT1G13930	1114.15	1074.89	621.767	497.716	596.323	671.136	385.085	354.809	AT1G13930.1	468	134	311	Y	Involved in response to salt stress. Knockout mutants are hypersensitive to salt stress. The mRNA is cell-to-cell mobile.
AT1G13940	5.44173	5.05539	5.8728	5.43537	4.3858	6.03527	5.18718	4.5476	AT1G13940.1	3018	459	224	Y	T-box transcription factor, putative (DUF863);(source:Araport11)
AT1G13950	12.7528	16.9624	16.3045	19.0023	6.16056	3.01422	12.0008	9.78467	AT1G13950.1	477	197	267	Y	Encodes eukaryotic translation initiation factor 5A (EIF-5A).In mammalian cells it functions as a shuttle protein that translocates mRNA from the nucleus to cytoplasmic ribosomes. Overexpression results in an increase in both primary and secondary xylem formation. In RNAi suppressed lines, xylem formation is reduced.	ELF5A-1
AT1G13960	7.01523	8.04134	12.252	14.0548	4.40144	5.68437	11.0297	10.7718	AT1G13960.1	1545	339	377	Y	Encodes WRKY DNA-binding protein 4 (WRKY4).	WRKY4
AT1G13970	0.328149	0.379896	7.94543	6.94144	0.217022	0.199095	3.38209	1.82352	AT1G13970.1	1515	320	391	Y	beta-hexosaminidase (DUF1336);(source:Araport11)
AT1G13980	8.72468	12.6786	6.5766	5.8581	6.74173	7.00825	6.74133	7.11259	AT1G13980.1	4356	231	257	Y	Encodes a GDP/GTP exchange factor for small G-proteins of the ADP ribosylation factor (RAF) class, and as regulator of intracellular trafficking. Homologous to Sec7p and YEC2 from yeast. Involved in the specification of apical-basal pattern formation. Essential for cell division, expansion and adhesion. It appears that heteotypic binding between the DCB and C-terminal domains of two GNOM proteins…	GN
AT1G13990	31.7137	38.2812	210.57	233.975	4.30781	6.6135	117.912	131.795	AT1G13990.3	927	54	118	Y	plant/protein;(source:Araport11)
AT1G14000	37	35.6063	57.198	60.3002	30.9392	27.4996	66.2135	58.5796	AT1G14000.1	1317	248	240	Y	Encodes a protein with similarity to members of the C1 subgroup of MAP kinase kinase kinases. Interacts physically with the receptor kinase BRL2/VH1 and appears to be involved in auxin and brassinosteriod signaling. The mRNA is cell-to-cell mobile.	VIK
AT1G14010	28.8535	20.1015	65.2081	69.4599	8.65867	9.39649	36.4085	51.1791	AT1G14010.1	639	60	216	Y	emp24/gp25L/p24 family/GOLD family protein;(source:Araport11)
AT1G14020	11.9999	9.63886	6.96269	5.90761	5.72661	5.11885	5.00567	5.41663	AT1G14020.1	1500	210	264	Y	O-fucosyltransferase family protein;(source:Araport11)	RRT4
AT1G14030	33.6873	33.8161	13.808	14.5231	26.9606	21.5771	10.2732	10.0564	AT1G14030.1	1449	77	187	Y	Encodes a lysine methyltransferase whose main soluble physiological substrates are chloroplastic fructose 1,6-bisphosphate aldolases, FBA1, FBA2, and FBA3. Lysines near the C-terminal end of the target proteins are trimethylated.	LSMT-L
AT1G14040	1.04491	1.37601	0.0355625	0.421676	0.354739	0.295851	0.125643	0.264363	AT1G14040.1	2442	373	181	Y	Encodes a PHO1 homologue that is upregulated in response to Zn deficiency and is involved in Pi homeostasis in response to Zn deficiency. The mRNA is cell-to-cell mobile.	PHO1;H3
AT1G14048	0	0	0	0	0	0	0	0	AT1G14048.1	306			Y	GCK domain-containing protein;(source:Araport11)
AT1G14060	3.52241	1.96248	5.93417	5.7406	7.09348	7.10592	5.08255	6.76736	AT1G14060.1	540	219	426	Y	GCK domain-containing protein;(source:Araport11)
AT1G14080	0	0	1.74112	1.0758	0.152796	0	0.545689	0.626277	AT1G14080.1	1614	87	196	Y	Encodes an alpha-(1,2)-fucosyltransferase.	FUT6
AT1G14100	0.13456	0.545228	0	0	0.186882	0.0571483	0	0	AT1G14100.1	1551			Y	member of Glycosyltransferase Family- 37. FUT8 was previously associated to AT1G14110	FUT8
AT1G14110	0	0	0	0	0	0	0	0	AT1G14110.1	1425			Y	member of xyloglucan fucosyltransferase family	FUT9
AT1G14120	0	0	0.406042	0.518492	0	0	0.28691	0.226381	AT1G14120.1	939	121	252	Y	DAO2 is an IAA oxidase expressed in root caps. it is a member of a family of dioxygenase and 2OG Fe(II) oxygenase domain and DAO domain containing proteins. It is expressed specifically in root cap cells and does not appear to be the major IAA oxidase in planta.	AtDAO2
AT1G14130	3.22114	3.7388	10.2777	9.56178	2.11255	1.71004	9.56196	8.21319	AT1G14130.1	927	311	317	Y	DAO1 is an IAA oxidase expressed in many different plant parts. it is a member of a family of dioxygenase and 2OG Fe(II) oxygenase domain and DAO domain containing proteins. It appears to be the major IAA oxidase in planta and major contributor to IAA degradation.	DAO1
AT1G14140	16.1098	14.6687	12.6598	8.59703	8.7987	9.99376	6.52951	10.9909	AT1G14140.1	918	31	204	Y	Mitochondrial substrate carrier family protein;(source:Araport11)	UCP3
AT1G14150	172.648	117.548	43.8494	41.5995	110.632	113.932	47.3862	68.4155	AT1G14150.1	573	84	191	Y	Encodes a subunit of the NAD(P)H dehydrogenase complex located in the chloroplast thylakoid lumen.	PnsL2
AT1G14160	39.8991	32.8953	13.0402	10.4187	26.0337	23.6309	11.8749	16.3441	AT1G14160.1	630	188	236	Y	Uncharacterized protein family (UPF0497);(source:Araport11)	CASPL1A1
AT1G14170	12.0365	14.2338	8.17497	6.37004	0.392757	0.585508	3.39511	1.91166	AT1G14170.3	1440	249	279	Y	RNA-binding KH domain-containing protein;(source:Araport11)
AT1G14180	1.66549	2.96699	0.469104	1.01619	2.4992	1.3659	0.621508	0.599364	AT1G14180.1	1047	327	443	Y	RING/U-box superfamily protein;(source:Araport11)
AT1G14185	0	0.279646	0.112746	0	0	0	0.398335	0.0523831	AT1G14185.1	1512	167	211	Y	Glucose-methanol-choline (GMC) oxidoreductase family protein;(source:Araport11)
AT1G14190	0.831486	2.31627	0.0707472	0.193586	1.34726	0.706271	1.37473	0.262959	AT1G14190.1	1506			Y	Glucose-methanol-choline (GMC) oxidoreductase family protein;(source:Araport11)
AT1G14200	8.82672	6.55696	17.5239	23.3817	13.2577	16.5778	61.3816	47.548	AT1G14200.1	540	216	308	Y	RING/U-box superfamily protein;(source:Araport11)
AT1G14205	10.6831	11.5948	5.64866	4.44151	8.47837	14.9079	7.39778	6.6968	AT1G14205.1	510	37		Y	Ribosomal L18p/L5e family protein;(source:Araport11)
AT1G14210	7.98254	10.6644	6.37855	9.37326	15.8531	14.7401	8.34648	5.04898	AT1G14210.1	744	34	124	Y	Ribonuclease T2 family protein;(source:Araport11)
AT1G14220	0	0	0	0	0	0	0	0	AT1G14220.1	687	60	192	Y	Ribonuclease T2 family protein;(source:Araport11)
AT1G14230	11.9167	10.0595	16.4422	20.3459	4.57246	7.75118	12.0054	10.0328	AT1G14230.1	1512	329	103	Y	GDA1/CD39 nucleoside phosphatase family protein;(source:Araport11)
AT1G14240	0.395699	0.0572623	0.0577169	0	0	0	0	0	AT1G14240.1	1452	160	234	Y	GDA1/CD39 nucleoside phosphatase family protein;(source:Araport11)	APY3
AT1G14250	5.77354	23.394	15.3923	20.9595	10.1964	4.9041	51.0066	34.3369	AT1G14250.1	1467	200	285	Y	GDA1/CD39 nucleoside phosphatase family protein;(source:Araport11)
AT1G14260	2.87762	0.843808	2.4742	5.9239	0.350574	0.192969	2.73169	2.802	AT1G14260.1	798	207	373	Y	RING/FYVE/PHD zinc finger superfamily protein;(source:Araport11)
AT1G14270	53.0666	44.4955	26.4979	22.4373	41.1721	40.9954	17.0468	21.4619	AT1G14270.1	1062	61	224	Y	CAAX amino terminal protease family protein;(source:Araport11)
AT1G14280	19.631	23.2295	12.8895	15.3698	79.6751	73.3395	28.5662	24.9433	AT1G14280.1	1329	151	322	Y	Encodes phytochrome kinase substrate 2. PKS proteins are critical for hypocotyl phototropism. Forms a complex with Phot1, Phot2 and NPH3.	PKS2
AT1G14290	13.9769	13.8147	7.06608	8.151	21.2962	20.4591	6.54708	5.21412	AT1G14290.1	780	481	277	Y	Encodes one of the two redundant sphingoid base hydroxylases (SBH). Involved in sphingolipid trihydroxy long-chain base (4-hydroxysphinganine) biosynthesis. Double mutants of SBHs were dwarfed and not able to progress from vegetative to reproductive growth.	SBH2
AT1G14300	3.37061	3.48405	3.86288	5.31704	7.8339	5.66762	5.52109	8.22314	AT1G14300.2	1134	105	278	Y	ARM repeat superfamily protein;(source:Araport11)
AT1G14310	13.8923	14.9321	16.0251	16.0979	10.8008	12.0705	10.807	10.7657	AT1G14310.1	765	98	121	Y	Haloacid dehalogenase-like hydrolase (HAD) superfamily protein;(source:Araport11)
AT1G14315	0	0	0	0	0	0.291569	0	0	AT1G14315.2	912			Y	F-box and associated interaction domains-containing protein;(source:Araport11)
AT1G14320	208.141	160.029	311.991	304.004	299.213	279.346	272.867	304.115	AT1G14320.1	663	156	296	Y	Encodes a ribosomal protein L10 and may be involved in translation regulation. Semi-dominant mutations in SAC552 can suppress defects in acaulis5, which encodes a thermospermine synthase, by enhancing translation of acl5 and itself.	SAC52
AT1G14330	3.82561	2.8014	15.7183	13.8216	5.03575	5.71599	13.9248	15.3928	AT1G14330.1	1326	632	306	Y	Galactose oxidase/kelch repeat superfamily protein;(source:Araport11)
AT1G14340	13.3135	15.6707	30.7287	27.2419	7.89959	12.5828	16.9104	15.1219	AT1G14340.1	735	119	259	Y	ACD11 binding partner, negatively regulates ROS-mediated defense response.
AT1G14345	201.161	135.011	57.1758	49.2636	140.431	132.868	63.918	59.6965	AT1G14345.1	591	131	288	Y	NAD(P)-linked oxidoreductase superfamily protein;(source:Araport11)
AT1G14350	6.07419	5.8375	1.43121	0.725225	3.55708	3.96882	1.49821	0.837347	AT1G14350.1	1311	178	521	Y	Encodes a putative MYB transcription factor involved in stomata development, loss of FLP activity results in a failure of guard mother cells (GMCs) to adopt the guard cell fate, thus they continue to divide resulting in abnormal stomata consisting of clusters of numerous guard cell-like cells. This phenotype is enhanced in double mutants with MYB88. Its transcript levels change after inducing MUT…	FLP
AT1G14360	41.1307	27.1235	79.5103	118.999	3.3744	5.68591	46.9527	71.1305	AT1G14360.1	996	138	269	Y	UDP-galactose transporter 3;(source:Araport11)	UTR3
AT1G14370	4.33846	4.45261	33.5723	38.4893	4.6512	5.13978	33.7198	32.6583	AT1G14370.1	1281	368	179	Y	Encodes protein kinase APK2a. Protein is N-myristoylated.	APK2A
AT1G14380	9.51659	11.4005	16.5606	17.6096	7.85357	8.50521	9.77634	10.1281	AT1G14380.1	1995	258	269	Y	Encodes a microtubule-associated protein.Member of IQ67 (CaM binding) domain containing family.	IQD28
AT1G14390	0.122911	0.539529	0	0	0.18967	0.174003	0.073896	0.0777416	AT1G14390.1	2187	240	120	Y	Leucine-rich repeat protein kinase family protein;(source:Araport11)
AT1G14400	48.2355	46.3511	75.01	80.3719	33.834	38.2726	47.8557	56.7374	AT1G14400.1	459	375	808	Y	ubiquitin carrier protein	UBC1
AT1G14410	13.5594	10.337	18.4117	18.0301	8.7364	7.24294	14.4973	15.7823	AT1G14410.1	792	270	431	Y	Encodes a homolog of the potato p24 protein. Binds single strand telomeric repeats. Negatively regulates telomerase activity and telomere length.	WHY1
AT1G14420	0	0	0	0	0	0	0	0	AT1G14420.1	1380	257	359	Y	Pectate lyase family protein;(source:Araport11)	AT59
AT1G14430	1.05609	0.815084	0.102694	0.281003	0.605318	1.0252	0.0907052	0.143138	AT1G14430.1	1695	239	141	Y	glyoxal oxidase-related protein;(source:Araport11)
AT1G14440	2.46302	1.22204	0.307934	0.0936225	0.605027	0.384264	0.226654	0.381518	AT1G14440.1	939	815	322	Y	homeobox protein 31;(source:Araport11)	HB31
AT1G14450	63.0276	41.6845	90.0583	70.1767	43.5666	61.2052	72.8113	78.4125	AT1G14450.1	222	58	321	Y	NADH dehydrogenase (ubiquinone)s;(source:Araport11)
AT1G14453	83.4376	62.232	121.226	93.9341	65.1517	69.5773	94.4995	92.8033	AT1G14453.1	270	209		Y	hypothetical protein;(source:Araport11)
AT1G14455	0	0	0	0	0	0	0	0	AT1G14455.1	294	122	166	Y	hypothetical protein;(source:Araport11)
AT1G14460	4.80974	6.50461	2.0251	1.77783	3.25963	2.90613	1.85575	1.9288	AT1G14460.1	3351	534	324	Y	AAA-type ATPase family protein;(source:Araport11)
AT1G14470	0.375816	0.126898	0.127906	0.0583314	0.115988	0.0532035	0	0	AT1G14470.1	1623	43		Y	Pentatricopeptide repeat (PPR) superfamily protein;(source:Araport11)
AT1G14480	1.83517	1.28206	1.03379	1.59119	0.527327	0.645023	3.36706	3.42221	AT1G14480.1	1326	173	150	Y	Ankyrin repeat family protein;(source:Araport11)
AT1G14490	0.641768	0.26004	0.262104	0.478131	0.237683	0.109025	0.231505	0.243552	AT1G14490.1	621		192	Y	Putative AT-hook DNA-binding family protein;(source:Araport11)	AHL28
AT1G14500	0	0	0	0	0	0	0	0	AT1G14500.1	1311	67	20	Y	Ankyrin repeat family protein;(source:Araport11)
AT1G14510	13.0977	13.4546	22.4769	23.4217	13.038	12.2744	18.6882	21.1193	AT1G14510.1	759	361	577	Y	Encodes a member of the Alfin1-like family of nuclear-localized PHD (plant homeodomain) domain containing proteins. All AL proteins except AL3 bind to di- or trimethylated histone H3 (H3K4me3/2). Members of this family include: AT5G05610 (AL1), AT3G11200 (AL2), AT3G42790 (AL3), AT5G26210 (AL4), AT5G20510 (AL5), AT2G02470 (AL6), AT1G14510 (AL7).	AL7
AT1G14520	5.74479	6.55599	11.2114	5.75632	1.95256	2.22365	3.86919	5.10543	AT1G14520.1	936	257	242	Y	Encodes MIOX1. Belongs to myo-inositol oxygenase gene family.	MIOX1
AT1G14530	3.69386	4.54363	2.28985	2.88715	2.13757	1.961	1.90355	1.75228	AT1G14530.1	738	129	715	Y	tobamovirus multiplication-like protein (DUF1084);(source:Araport11)	THH1
AT1G14540	0	0	3.36902	1.53645	0.305512	1.05103	2.67813	1.40875	AT1G14540.1	948	105	212	Y	Peroxidase superfamily protein;(source:Araport11)	PER4
AT1G14550	0	0	0	0	0	0	0	0	AT1G14550.1	966	106	142	Y	Peroxidase superfamily protein;(source:Araport11)
AT1G14560	7.51843	7.8861	8.92868	11.4709	5.33202	5.52566	6.53986	7.13314	AT1G14560.1	996	676	285	Y	Encodes a mitochondrial CoA transporter.	CoAc1
AT1G14570	20.6608	21.2238	21.1546	26.6121	15.627	15.7203	24.1434	26.1728	AT1G14570.2	1407	203	183	Y	Encodes a nuclear UBX-containing protein that can bridge ubiquitin to AtCDC48A.	PUX7
AT1G14580	9.49119	14.6829	13.1667	11.3369	11.0803	10.3403	22.5149	17.5202	AT1G14580.1	1404	256	363	Y	C2H2-like zinc finger protein;(source:Araport11)	BLJ
AT1G14590	7.00976	10.5413	5.68143	5.24935	4.14842	2.885	3.51922	3.97661	AT1G14590.1	1161	93	190	Y	Nucleotide-diphospho-sugar transferase family protein;(source:Araport11)
AT1G14600	3.55167	3.94042	9.67024	8.11147	6.57692	5.02803	9.6852	5.53588	AT1G14600.1	768	267	199	Y	Homeodomain-like superfamily protein;(source:Araport11)
AT1G14610	21.4981	22.7994	15.5969	16.4708	31.0123	32.0931	23.4824	20.0508	AT1G14610.1	3327	47	349	Y	Required for proper proliferation of basal cells.	TWN2
AT1G14620	6.88614	9.74786	5.04783	7.81059	9.48198	5.77415	6.52855	5.02558	AT1G14620.1	702	207	273	Y	decoy;(source:Araport11)	DECOY
AT1G14630	1.12536	0.725434	0.104456	0.285824	1.04196	0.434495	0.830352	0.0970627	AT1G14630.1	681	195	144	Y	XRI1-like protein;(source:Araport11)
AT1G14640	2.66884	3.24418	1.81663	2.52685	1.52381	1.51129	1.88534	2.57427	AT1G14640.1	2208	138		Y	SWAP (Suppressor-of-White-APricot)/surp domain-containing protein;(source:Araport11)
AT1G14642	12.6487	8.80885	12.9146	13.2518	9.51542	2.68597	6.41636	12.0005	AT1G14642.1	105		27	Y	hypothetical protein;(source:Araport11)
AT1G14650	13.5467	17.4291	16.5978	16.0493	12.2066	12.7167	15.0127	15.1845	AT1G14650.1	2358	505	873	Y	SWAP (Suppressor-of-White-APricot)/surp domain-containing protein / ubiquitin family protein;(source:Araport11)
AT1G14660	1.96002	3.25616	2.24137	2.48244	1.01627	1.49837	1.55548	2.1943	AT1G14660.1	2271	171	220	Y	member of putative Na+/H+ antiporter (AtNHX) family. Functions as a plasma membrane Li+/H+ antiporter. Involved in Li+ efflux and detoxification.	NHX8
AT1G14670	54.0145	47.4048	27.0353	34.7623	40.8605	41.6633	59.283	46.3618	AT1G14670.1	1779	93	398	Y	Endomembrane protein 70 protein family;(source:Araport11)
AT1G14680	0.773611	1.04487	1.14093	0.320198	0.636693	0.146025	0.930214	0	AT1G14680.1	873	107	234	Y	early endosome antigen;(source:Araport11)
AT1G14685	28.7222	32.1449	10.6976	12.6172	13.3247	10.5873	7.65668	10.5117	AT1G14685.3	840	524	369	Y	Encodes a member of the BASIC PENTACYSTEINE (BPC) proteins. BPC proteins are plant-specific transcription factors present throughout land plants. BPC transcription factor family is integral for a wide range of processes that support normal growth and development.	BPC2
AT1G14686	0	0.0843625	0	0	0	0	0	0	AT1G14686.1	1020	93	140	Y	ENTH/ANTH/VHS superfamily protein;(source:Araport11)	PICALM9d
AT1G14687	1.07357	2.61003	0.876916	0	1.19282	1.82381	1.35545	0	AT1G14687.1	507	264	201	Y	homeobox protein 32;(source:Araport11)	HB32
AT1G14688	0	0	0	0	0	0	0	0.154452	AT1G14688.1	513		128	Y	E3 ubiquitin ligase;(source:Araport11)
AT1G14690	9.8392	11.6686	18.5811	17.1341	14.776	14.7105	15.5822	14.1163	AT1G14690.1	1812	363	434	Y	microtubule-associated protein 65-7;(source:Araport11)	MAP65-7
AT1G14700	11.7492	15.4253	1.26276	2.37552	34.0668	33.8134	2.92776	2.4201	AT1G14700.1	1101	97	152	Y	purple acid phosphatase 3;(source:Araport11)	PAP3
AT1G14710	28.7483	30.5563	24.7407	17.4682	20.6988	18.8264	13.9123	14.709	AT1G14710.1	1806	446	474	Y	hydroxyproline-rich glycoprotein family protein;(source:Araport11)
AT1G14720	30.6546	25.0972	38.3735	30.5684	22.6155	19.5584	24.2998	20.7171	AT1G14720.1	999	211	281	Y	member of Glycoside Hydrolase Family 16	XTH28
AT1G14730	0.653363	1.41824	0.857699	1.13	0.950625	1.10994	0.757567	1.23976	AT1G14730.1	675	213	230	Y	Cytochrome b561/ferric reductase transmembrane protein family;(source:Araport11)
AT1G14740	15.4112	21.4752	25.7556	26.7763	16.5408	16.6072	30.251	27.7153	AT1G14740.1	2202	249	271	Y	Encodes a PHD-finger protein that, with TTA1, is redundantly required for MP-dependent embryonic root meristem initiation.	TTA1
AT1G14750	0.181639	0.0919984	0.278186	0	0.126133	0.0771427	0	0	AT1G14750.1	1737	113	448	Y	Encodes a meiotic cyclin-like protein, distinct from all other known Arabidopsis cyclins. It is not required for meiotic DSB formation but is necessary for meiotic DSB repair via the homologous chromosome.	SDS
AT1G14755	0	0	0	0	0	0	0	0	AT1G14755.1	237	89	244	Y	Encodes a defensin-like (DEFL) family protein.
AT1G14760	0	0	0	0	0	0	0	0	AT1G14760.1	429	50	373	Y	Encodes a novel Arabidopsis KNOX gene that encodes a MEINOX domain but lacks the homeodomain and interacts with TALE-class homeodomain proteins to modulate their activities	KNATM
AT1G14770	2.71964	4.2522	1.44878	2.42262	2.51809	3.71622	0.959727	1.34623	AT1G14770.1	1290	203	272	Y	RING/FYVE/PHD zinc finger superfamily protein;(source:Araport11)
AT1G14780	0.0879119	0.0445266	5.29585	4.33913	0.0406984	0.186683	3.92441	3.37798	AT1G14780.1	1884	211	279	Y	MAC/Perforin domain-containing protein;(source:Araport11)
AT1G14790	12.3055	12.622	10.2463	12.5169	2.72298	3.30882	15.4944	13.1189	AT1G14790.1	3324	365	356	Y	Encodes RNA-dependent RNA polymerase. While not required for virus-induced post-transcriptional gene silencing (PTGS), it can promote turnover of viral RNAs in infected plants. Nomenclature according to Xie, et al. (2004). Involved in the production of Cucumber Mosaic Virus siRNAs.	RDR1
AT1G14800	1.53591	2.19649	2.85966	0.336555	0.585564	0.690678	1.71103	0.257153	AT1G14800.1	1155			Y	Nucleic acid-binding, OB-fold-like protein;(source:Araport11)
AT1G14810	32.0531	25.2904	24.9602	20.7681	31.4837	30.8158	14.8929	14.4959	AT1G14810.1	1128	217	260	Y	encodes an aspartate semialdehyde dehydrogenase, which produces the branch point intermediate for lysine and threonine/methionine biosynthesis
AT1G14820	14.4607	12.273	17.558	16.7427	3.47391	3.65171	9.37542	9.56668	AT1G14820.3	759	314	262	Y	Sec14p-like phosphatidylinositol transfer family protein;(source:Araport11)
AT1G14830	23.2664	22.2053	12.1437	14.1081	25.2397	23.9659	16.0889	15.8555	AT1G14830.1	1845	276	283	Y	Encodes a dynamin-like protein that is involved in mitochondrial morphogenesis and pollen development. Protein is localized as speckles in the cytoplasm, partially co-localizes with mitochondrial markers, cell plate of dividing cells, and the tip of root hairs, root cap cells, and expanding part of trichoblasts.	DL1C
AT1G14840	16.0006	15.7523	5.38994	5.22105	17.5049	15.8504	6.82734	8.26975	AT1G14840.1	1815	215	520	Y	Encodes a microtubule associated protein (MAP70-4). Expressed in all tissues.	MAP70-4
AT1G14850	4.83545	4.96049	2.97063	3.58725	5.02725	4.75121	4.93353	5.0542	AT1G14850.1	4395	300	398	Y	Encodes a protein similar to nucleoporin, a a major component of the nuclear pore complex (NPC) involved in cellular nucleo-cytoplasmic transport	NUP155
AT1G14860	0.157038	0.238614	1.52322	1.02372	0.290799	0.200083	1.06215	1.04293	AT1G14860.1	531	323	475	Y	nudix hydrolase homolog 18;(source:Araport11)	NUDT18
AT1G14870	0.21318	0.215947	28.8402	26.3052	0.394762	2.08238	35.4702	23.765	AT1G14870.1	459	273	247	Y	PCR2 encodes a membrane protein involved in zinc transport and detoxification.	PCR2
AT1G14880	264.55	165.546	3507.48	4288.57	4.84121	8.7881	3554.98	3215.84	AT1G14880.1	456	197	285	Y	PLANT CADMIUM RESISTANCE 1;(source:Araport11)	PCR1
AT1G14890	7.15123	8.29255	6.72513	11.2165	6.53414	10.3103	9.41915	7.05258	AT1G14890.1	660	171	278	Y	Plant invertase/pectin methylesterase inhibitor superfamily protein;(source:Araport11)
AT1G14900	6.45052	7.4441	2.00085	3.04163	3.55325	3.53716	2.13544	1.78176	AT1G14900.1	615	114	549	Y	Encodes a protein belonging to the subgroup of HMGA (high mobility group A) proteins that interact with A/T-rich stretches of DNA.	HMGA
AT1G14910	17.7385	16.0773	17.0715	23.396	8.68345	9.15567	15.9587	20.453	AT1G14910.1	2079	164	216	Y	ENTH/ANTH/VHS superfamily protein;(source:Araport11)	PICALM1b
AT1G14920	42.6152	45.9913	10.9434	10.5006	14.1315	9.75954	7.03673	6.99617	AT1G14920.1	1602	432	400	Y	Similar to a putative transcription factor and transcriptional coactivators. Repressor of GA responses and involved in gibberellic acid mediated signaling. Member of the DELLA proteins that restrain the cell proliferation and expansion that drives plant growth. The protein undergoes degradation in response to GA via the 26S proteasome. GAI may be involved in reducing ROS accumulation in response …	GAI
AT1G14930	0.423619	0	0	0	0.392225	0.119942	0	0	AT1G14930.1	468	69	202	Y	Polyketide cyclase/dehydrase and lipid transport superfamily protein;(source:Araport11)
AT1G14940	0	0	0	0	0	0	0	0	AT1G14940.1	468	51	238	Y	Polyketide cyclase/dehydrase and lipid transport superfamily protein;(source:Araport11)
AT1G14950	0	0	0	0	0	0	0	0	AT1G14950.1	468	125	252	Y	Polyketide cyclase/dehydrase and lipid transport superfamily protein;(source:Araport11)
AT1G14960	0	0	0	0	0	0	0	0	AT1G14960.1	462	187	142	Y	Polyketide cyclase/dehydrase and lipid transport superfamily protein;(source:Araport11)
AT1G14970	3.63965	3.91171	0.770426	0.5787	2.21922	1.73428	0.640453	0.800117	AT1G14970.1	1689	222	440	Y	O-fucosyltransferase family protein;(source:Araport11)
AT1G14980	34.4778	18.9093	47.1799	52.0574	50.5285	50.0803	44.0636	57.6797	AT1G14980.1	297	285	441	Y	Encodes mitochondrial-localized chaperonin 10 that complements the E.coli groES mutant. Its mRNA is upregulated in response to heat shock treatment and is expressed uniformly in various organs.	CPN10
AT1G14990	13.247	10.6339	16.9707	10.5909	6.01694	6.47528	10.4813	8.4183	AT1G14990.2	399	113	323	Y	transmembrane protein;(source:Araport11)
AT1G15000	6.05408	7.31964	1.72812	1.15186	7.05198	5.64003	1.64378	3.39689	AT1G15000.1	1335	149	119	Y	serine carboxypeptidase-like 50;(source:Araport11)	scpl50
AT1G15010	0.806841	0.544877	6.86503	6.38684	2.36565	1.82757	25.2245	20.7959	AT1G15010.1	429	34	313	Y	mediator of RNA polymerase II transcription subunit;(source:Araport11)
AT1G15015	0	0	0.126388	0.230558	0.687673	0.841158	0	0	AT1G15015.1	483	259	101	Y	F-box family protein;(source:Araport11)
AT1G15020	5.9143	6.80804	7.41105	8.09487	9.04369	7.83994	5.98015	5.86627	AT1G15020.2	1587	374	368	Y	Encodes a protein disulfide isomerase-like (PDIL) protein, a member of a multigene family within the thioredoxin (TRX) superfamily. This protein also belongs to the quiescin-sulfhydryl oxidase (QSOX) family, which possess an Erv1-like domain at the COOH terminus in addition to a TRX domain.	QSOX1
AT1G15030	19.2457	21.5843	24.3714	24.7315	29.2747	23.6188	23.4421	23.4171	AT1G15030.1	1083	391	196	Y	Encodes a Cysteine-rich peptide (CRP) family protein
AT1G15040	3.87842	2.22383	5.75315	6.20154	3.52324	3.72947	5.08149	2.77711	AT1G15040.1	1188	87	151	Y	Encodes a nitrogen regulated putative glutamine amidotransferase that represses shoot branching.	GAT1_2.1
AT1G15050	0.420348	0.319354	0	0	0.583795	0.624833	0.56862	0.199404	AT1G15050.1	558	170	265	Y	Belongs to auxin inducible gene family.	IAA34
AT1G15060	10.6751	13.8734	14.0258	14.7196	10.7268	10.2976	17.9109	17.7045	AT1G15060.1	1737	118	667	Y	alpha/beta hydrolase family protein;(source:Araport11)
AT1G15080	2.16113	1.79826	0.788057	0.575031	1.07195	0.786719	0.417633	0.805506	AT1G15080.1	873	282	197	Y	Encodes phosphatidic acid phosphatase. Involved in ABA signaling. Functions as a negative regulator upstream of ABI4. Expressed during germination and seed development. Expressed overall in young seedlings, in roots, hypocotyls, and vascular cells of cotyledons and leaves of 10 day-old seedlings, in flower filaments and stem elongation zones. Not expressed in anthers, pollen nor petals.	LPP2
AT1G15085	0	4.1108	0	0.53989	0	0.984855	0	1.65007	AT1G15085.1	180			Y	hypothetical protein;(source:Araport11)
AT1G15100	12.6656	16.2363	9.49867	12.004	2.17936	2.85619	5.45839	5.42342	AT1G15100.1	468	44	419	Y	Encodes a putative RING-H2 finger protein RHA2a.	RHA2A
AT1G15110	0.629313	0.811341	1.98604	2.34426	1.53614	0.971897	2.4249	2.7682	AT1G15110.2	1362	275	187	Y	PSS1 encodes a base-exchange-type Phosphatidylserine (PS) synthase. Mutant analysis revealed its role in pollen maturation.	PSS1
AT1G15120	122.865	115.652	287.987	256.665	78.5671	77.0808	207.186	147.308	AT1G15120.2	501		243	Y	Ubiquinol-cytochrome C reductase hinge protein;(source:Araport11)
AT1G15125	1.17496	0.818274	8.02277	22.2263	3.33166	3.05645	2.91393	1.11475	AT1G15125.1	1056	313	52	Y	S-adenosyl-L-methionine-dependent methyltransferases superfamily protein;(source:Araport11)
AT1G15130	22.4462	20.7971	35.2076	35.9503	14.1564	13.3861	37.4536	36.1792	AT1G15130.1	2541	131	215	Y	ALIX mediates endosomal protein trafficking and turnover through the ESCRT/MVB pathway. One target is the phosphate transporter PHT1;1. Modulates ABA-mediated inhibition of plant growth and stomatal aperture (PMID:31363038).
AT1G15140	158.264	110.424	49.7265	50.3543	62.1221	48.8107	34.1688	32.2774	AT1G15140.1	888	212	222	Y	FAD/NAD(P)-binding oxidoreductase;(source:Araport11)	FNRL
AT1G15150	0.263248	0.373332	0.0537565	0.294188	0.0974956	0.357768	0.237403	0	AT1G15150.1	1464	199	319	Y	MATE efflux family protein;(source:Araport11)
AT1G15160	4.84442	3.5147	2.07209	2.62155	3.27314	4.05928	4.54593	2.29809	AT1G15160.1	1464	130		Y	MATE efflux family protein;(source:Araport11)
AT1G15165	9.56891	7.34637	4.42225	2.9079	6.71477	6.67344	3.45179	2.48466	AT1G15165.1	990	46		Y	RING/FYVE/PHD zinc finger superfamily protein;(source:Araport11)
AT1G15170	6.47514	5.36662	3.98862	3.7377	4.80613	5.36367	6.41855	5.73715	AT1G15170.1	1446	287	217	Y	MATE efflux family protein;(source:Araport11)
AT1G15180	18.2925	22.0649	3.44807	5.45132	23.2425	22.231	8.83201	9.18484	AT1G15180.1	1449	158	247	Y	MATE efflux family protein;(source:Araport11)
AT1G15190	0.170928	0	1.74521	0.159181	0	0.145188	0.847807	0	AT1G15190.1	747	293	181	Y	Fasciclin-like arabinogalactan protein. Possibly involved in embryogenesis and seed development.
AT1G15200	17.0455	17.748	24.1956	19.9117	20.8414	18.7162	17.568	19.0457	AT1G15200.3	1413	167	177	Y	protein-protein interaction regulator family protein;(source:Araport11)
AT1G15210	0	0	0	0	0	0	0	0.0204174	AT1G15210.1	4329	313	207	Y	pleiotropic drug resistance 7;(source:Araport11)	ABCG35
AT1G15215	4.41849	8.09462	6.62309	4.02729	3.30765	1.75677	2.71298	2.31901	AT1G15215.2	777	52	281	Y	Encodes SHH1, a homeodomain protein required for DNA methylation. It is an atypical RNA-directed DNA methylation component, and functions in transcriptional silencing through both DNA methylation-dependent and -independent pathways.	SHH1
AT1G15220	4.71494	4.05522	1.27164	3.81099	2.38868	1.88911	1.92545	3.29169	AT1G15220.1	480	421	272	Y	Encodes a protein with oxidoreductase activity present in the inner membrane of mitochondria. CCMH is postulated to play a central role in mitochondrial cytochrome c maturation, probably as part of a heme lyase complex that also holds activity of reducing apocytochrome c. CCMH interacts with apocytochrome AtCYTc-a and is shown to be present in a 500 kDa-complex along with CcmFN2.	CCMH
AT1G15230	12.189	11.8142	22.7416	15.9245	12.4223	7.82091	12.2576	14.0602	AT1G15230.1	468	66	656	Y	hypothetical protein;(source:Araport11)
AT1G15240	12.813	13.3358	12.3939	12.8882	9.47449	10.4352	11.608	12.4624	AT1G15240.2	3063	416	80	Y	Encodes a member of the Arabidopsis sorting nexin family.
AT1G15250	10.7277	10.7023	13.4426	8.17403	15.2	19.467	11.7267	13.4164	AT1G15250.1	288	193	161	Y	Zinc-binding ribosomal protein family protein;(source:Araport11)
AT1G15260	62.5596	48.9573	7.19901	12.7743	56.499	65.2255	21.2723	14.8384	AT1G15260.1	537	74	203	Y	LOW protein: ATP-dependent RNA helicase-like protein;(source:Araport11)
AT1G15270	109.362	82.0933	242.007	197.809	70.5978	98.6295	119.254	174.239	AT1G15270.1	195	101	183	Y	Translation machinery associated TMA7;(source:Araport11)
AT1G15280	19.9151	20.3896	24.4702	22.8753	18.1233	17.8578	22.4594	22.6168	AT1G15280.2	1758	126	563	Y	CASC3/Barentsz eIF4AIII binding protein;(source:Araport11)
AT1G15290	19.8935	22.6923	17.6549	17.824	82.1446	80.7567	38.2276	38.1954	AT1G15290.1	4827	250	457	Y	Encodes REDUCED CHLOROPLAST COVERAGE 3 (REC3). Contributes to establishing the size of the chloroplast compartment.	REC3
AT1G15310	0.910869	1.38404	2.09254	0.477153	0.843366	0.822056	1.89959	1.40431	AT1G15310.1	1440	111	282	Y	54 kDa protein subunit of SRP that interacts with the signal peptide of secreted proteins	ATHSRP54A
AT1G15320	0	0	0	0	0	0	0	0.0682786	AT1G15320.1	924	314	212	Y	seed dormancy control protein;(source:Araport11)
AT1G15330	0	0	0	0	0	0.0704027	0	0	AT1G15330.1	1059	97	103	Y	Cystathionine beta-synthase (CBS) protein;(source:Araport11)
AT1G15340	26.8153	22.8288	23.4178	20.775	32.7519	37.4127	24.4399	27.7688	AT1G15340.1	1155	395	279	Y	Protein containing methyl-CpG-binding domain.Has sequence similarity to human MBD proteins.	MBD10
AT1G15350	11.3367	11.0318	9.66108	13.8829	8.34767	12.435	9.17721	6.94468	AT1G15350.2	465	336	368	Y	DUF4050 family protein;(source:Araport11)
AT1G15360	0	0	0	0	0	0	0	0	AT1G15360.1	600	341	230	Y	Encodes a member of the ERF (ethylene response factor) subfamily B-6 of ERF/AP2 transcription factor family. The protein contains one AP2 domain. There are 12 members in this subfamily including RAP2.11. This gene is involved in wax biosynthesis. Over-expression of the gene results in glossy leaf phenotype and increased drought tolerance. Two closely related genes, AT5G25390 and AT5G11190 have si…	SHN1
AT1G15370	20.4862	14.8075	36.1688	40.2433	18.6716	25.5579	32.3311	37.3543	AT1G15370.1	444	269	265	Y	TPLATE adaptor complex subunit.	LOLITA
AT1G15380	0	0.265816	0.0893087	0	0	0	0.0788823	0.165975	AT1G15380.1	525	373	295	Y	Glyoxalase which affects ABA?JA crosstalk.	GLYI4
AT1G15385	0.665719	0	0	0	0	0	0	0	AT1G15385.1	222	141	264	Y	cotton fiber protein;(source:Araport11)
AT1G15390	24.0741	16.6904	17.6641	14.4065	21.3577	17.5719	12.8777	16.1533	AT1G15390.1	810	24	306	Y	encodes a peptide deformylase-like protein. Removes N-formyl groups, a prerequisite for the action of methionine aminopeptidase during protein synthesis. Targeted to mitochondria. Requires Zn for catalysis.	PDF1A
AT1G15400	36.4402	39.6589	71.184	60.1592	32.0666	43.3592	54.9974	38.8587	AT1G15400.3	447		246	Y	hypothetical protein;(source:Araport11)
AT1G15410	7.82862	9.39712	3.09564	2.65497	11.3964	9.60939	2.08128	1.4168	AT1G15410.1	993	1067	246	Y	aspartate-glutamate racemase family;(source:Araport11)
AT1G15415	3.55957	4.55466	2.67798	6.28095	5.55077	3.97832	2.70324	0.533235	AT1G15415.1	291	77	189	Y	The protein encoded by this gene was identified as a part of pollen proteome by mass spec analysis. It has weak homology to LEA (late embryo abundant) proteins. Encodes protein phosphatase 2A (PP2A) B'gamma subunit. Targeted to nucleus and cytosol.
AT1G15420	4.27989	6.70024	6.83289	4.63798	6.77263	5.6844	7.85976	8.41645	AT1G15420.1	837	226	278	Y	Encodes a novel plant specific protein that is co-expressed with components of pre-rRNA processing complex. Co-localizes with NuGWD1 and SWA1.	PCP1
AT1G15430	3.28379	3.91778	6.70565	5.8444	8.04025	6.69426	11.1217	9.34653	AT1G15430.1	780	353	297	Y	hypothetical protein (DUF1644);(source:Araport11)
AT1G15440	5.33676	4.61316	4.61345	4.14167	4.67773	3.62647	3.72191	5.1983	AT1G15440.1	2703	98	132	Y	Encodes a nucleolar protein that is a ribosome biogenesis co-factor. Mutants display aberrant RNA processing and female gametophyte development.	PWP2
AT1G15460	0	0	0	0	0	0	0	0	AT1G15460.1	2052	128	289	Y	Encodes a efflux-type boron transporter. Over-expression improved plant growth under B toxic conditions.	BOR4
AT1G15470	10.8961	9.12724	9.41364	11.9036	6.14372	5.81421	10.2043	9.60882	AT1G15470.1	1002	247	245	Y	WD40 nucleoplasmic shuttling protein that positively regulates the Abscisic acid (ABA) response by interacting with and maintaining the stability of ABI5 in the nucleus. Nuclear export of XIW1 is XPO1-dependent. Involved in regulating seed germination, primary root growth, and drought stress resistance.
AT1G15480	2.03376	2.10922	0.98882	2.29986	1.83821	1.6041	1.39741	2.57273	AT1G15480.1	1785	162	208	Y	PPR motif containing protein. Found in mitochondria. Mutants flower early and have reduced levels of the ABI5, a regulator of FLC expression.
AT1G15490	4.62218	4.95994	1.31982	1.60508	3.15532	3.39376	1.62496	2.34131	AT1G15490.1	1947	473	244	Y	alpha/beta-Hydrolases superfamily protein;(source:Araport11)
AT1G15500	40.8311	55.7139	33.9674	30.9818	64.7075	58.7118	38.8514	41.5998	AT1G15500.1	1857	136	187	Y	TLC ATP/ADP transporter;(source:Araport11)	ATNTT2
AT1G15510	3.1132	3.83225	2.01181	2.38547	5.10821	4.01678	2.77202	2.69195	AT1G15510.1	2601	47		Y	Encodes a pentatricopeptide repeat protein required for chloroplast transcript accD RNA editing and early chloroplast biogenesis.	ECB2
AT1G15520	1.09892	0.765315	39.3175	31.107	0.678319	0.369483	34.9338	23.1545	AT1G15520.1	4272	151	135	Y	ABC transporter family involved in ABA transport and resistance to lead. Localizes to plasma membrane. Upregulated by lead. Expressed in leaves, flowers, stomata and roots.	ABCG40
AT1G15530	7.30619	6.32843	7.02734	3.69788	6.61768	7.15032	4.67907	3.91797	AT1G15530.1	1971			Y	Concanavalin A-like lectin protein kinase family protein;(source:Araport11)	LecRK-S.1
AT1G15540	0	0	0	0	0	0.426139	0	0	AT1G15540.1	963	114	171	Y	2-oxoglutarate-dependent dioxygenase-like protein;(source:Araport11)
AT1G15550	2.05686	2.70863	4.55023	3.51177	11.2996	10.075	4.94647	9.04176	AT1G15550.1	1077	264	181	Y	Involved in later steps of the gibberellic acid biosynthetic pathway. Activated by AGAMOUS in a cal-1, ap1-1 background. Deletion of 208 bp from -1016 to -809 (&#916;-808) resulted in loss of GA-negative feedback (this sequence, which contains a 43-bp sequence GNFEI, was shown to be sufficient for GA-negative feedback).	GA3OX1
AT1G15570	1.9438	2.7981	0.574509	0.571648	1.9892	1.21659	0.276784	0.194125	AT1G15570.1	1353	346	341	Y	A2-type cyclin. Negatively regulates endocycles and acts as a key regulator of ploidy levels in Arabidopsis endoreduplication. Interacts physically with CDKA;1. Expressed preferentially in trichomes and young developing tissues.	CYCA2;3
AT1G15580	4.40922	2.84229	1.9099	2.23975	2.47422	1.58888	2.04842	1.14089	AT1G15580.1	492	37	252	Y	auxin induced protein	IAA5
AT1G15590	0	0	0	0	0	0	0	0	AT1G15590.1	540		340	Y	E3 ubiquitin-protein ligase;(source:Araport11)
AT1G15600	0	0	0	0	0	0	0	0	AT1G15600.1	663		583	Y	transmembrane protein;(source:Araport11)
AT1G15610	0	0	0.416193	0	0	0	0	0	AT1G15610.1	732	36		Y	transmembrane protein;(source:Araport11)
AT1G15620	0	0	0	0	0.207558	0.571237	0.101081	0	AT1G15620.1	738	94	99	Y	transmembrane protein;(source:Araport11)
AT1G15625	0.106699	0.216168	1.41625	1.58986	0.691541	0.725047	1.34713	1.21477	AT1G15625.1	543	180	255	Y	E3 ubiquitin-protein ligase;(source:Araport11)
AT1G15630	0	0	0	0	0	0	0	0	AT1G15630.1	789	195	118	Y	transmembrane protein;(source:Araport11)
AT1G15640	0	0	0	0	0	0	0	0	AT1G15640.1	768	191	212	Y	transmembrane protein;(source:Araport11)
AT1G15660	5.41726	5.48759	1.65531	0.699668	1.61091	1.64578	1.53338	0.937893	AT1G15660.1	2118	198	323	Y	Encodes a homologue of the human centromeric protein C (CENP-C). CENP-C co-localizes with the 180 bp centromeric regions of chromosomes throughout the cell cycle, but does not completely cover the 180 bp regions.	CENP-C
AT1G15670	2.36473	1.35127	10.5864	12.084	1.74036	1.5966	13.8891	17.3732	AT1G15670.1	1080	167	474	Y	Encodes a member of a family of F-box proteins, called the KISS ME DEADLY (KMD) family, that targets type-B ARR proteins for degradation and is involved in the negative regulation of the cytokinin response. Also named as KFB1, a member of a group of Kelch repeat F-box proteins that negatively regulate phenylpropanoid biosynthesis by targeting the phenypropanoid biosynthesis enzyme phenylalanine a…	KMD2
AT1G15680	0	0	0	0	0	0	0	0	AT1G15680.1	1233			Y	F-box family protein;(source:Araport11)
AT1G15690	391.392	365.536	173.117	153.24	235.209	228.468	204.539	194.622	AT1G15690.1	2313	189	334	Y	Encodes a H(+)-translocating (pyrophosphate-energized) inorganic pyrophosphatase (H(+)-PPase; EC 3.6.1.1) located in the vacuolar membrane. Expression is found in all tissues examined, including meristems and floral organ primordium. Expression is particularly enhanced in pollen, and is repressed by light. Over expression and loss of function phenotypes suggest AVP1 is involved in regulation of a…	AVP1
AT1G15700	1.92007	1.86043	4.09134	4.89788	2.31883	2.9782	6.09811	3.96016	AT1G15700.1	1161	29	60	Y	One of two genes that encode the gamma subunit of Arabidopsis chloroplast ATP synthase. It is thought to be involved in the regulation of the ATP synthase activity.	ATPC2
AT1G15710	16.2298	20.4765	10.828	8.5667	12.2061	10.5011	10.1451	11.0622	AT1G15710.1	1077	375	329	Y	prephenate dehydrogenase family protein;(source:Araport11)
AT1G15720	2.28403	0.867629	1.31178	1.32941	0.925208	0.848781	1.54484	1.08349	AT1G15720.1	1173	113	176	Y	Arabidopsis thaliana myb family transcription factor (At1g15720). MYB/SANT domain containing protein.	TRFL5
AT1G15730	31.1674	34.5027	18.0597	16.5947	30.7449	25.7477	20.458	21.4602	AT1G15730.1	1347	106	134	Y	Cobalamin biosynthesis CobW-like protein;(source:Araport11)
AT1G15740	22.6436	34.913	64.4379	68.6401	34.3531	35.3003	44.6545	53.7943	AT1G15740.1	1758	162	375	Y	Leucine-rich repeat family protein;(source:Araport11)
AT1G15750	27.534	35.9646	38.0613	39.8872	28.7545	27.2746	54.0899	55.2217	AT1G15750.1	3396	394	269	Y	Encodes a protein with several WD40 repeats at the C-terminus and predicted protein-protein interaction domains at the N-terminus. Together with the TOPLESS-RELATED PROTEINS (TPRs), it is thought to be involved in transcriptional repression of root-promoting genes in the top half of the embryo during the transition stage of embryogenesis. It can also interact with IAA12 through the EAR domain of …	TPL
AT1G15757	0	0	0	0	0	0	0	0	AT1G15757.1	252	3		Y	Encodes a defensin-like (DEFL) family protein.
AT1G15760	0.496439	0.905191	0	0.369858	0.919297	1.93972	0.62678	0.376799	AT1G15760.1	609	98	344	Y	Sterile alpha motif (SAM) domain-containing protein;(source:Araport11)
AT1G15770	0	0	0	0	0	0	0	0	AT1G15770.1	882	65	184	Y	mediator of RNA polymerase II transcription subunit;(source:Araport11)
AT1G15772	0	0	0	0	0	0	0.131251	0	AT1G15772.1	357	179	181	Y	mediator of RNA polymerase II transcription subunit;(source:Araport11)
AT1G15780	9.92975	13.1935	13.662	15.4468	7.60659	8.54788	17.4881	14.7228	AT1G15780.1	4008	273	406	Y	mediator of RNA polymerase II transcription subunit 15a-like protein;(source:Araport11)	NRB4
AT1G15790	9.4865	7.26063	60.5909	67.4372	2.14707	2.95457	44.5818	52.8021	AT1G15790.1	540	154	296	Y	mediator of RNA polymerase II transcription subunit 15a-like protein;(source:Araport11)
AT1G15800	1.36041	2.10764	2.5329	1.93764	0.148187	0.407839	1.01035	0.835156	AT1G15800.1	624	327	353	Y	hypothetical protein;(source:Araport11)
AT1G15810	65.0414	60.0485	115.167	92.6639	101.32	113.353	71.0559	83.5769	AT1G15810.1	1260	276	293	Y	S15/NS1, RNA-binding protein;(source:Araport11)
AT1G15820	2416.55	2503.76	2420.28	1920.52	3770.91	3891.27	1695.87	2475.68	AT1G15820.1	777	204	223	Y	Lhcb6 protein (Lhcb6), light harvesting complex of photosystem II.	LHCB6
AT1G15825	0.778742	2.36656	0.596336	0.906532	11.5365	14.7177	0.175572	4.0636	AT1G15825.1	381	79	76	Y	hydroxyproline-rich glycoprotein family protein;(source:Araport11)
AT1G15830	1.0199	1.03314	0.712495	0.299939	11.4312	16.2775	0.822949	2.59733	AT1G15830.1	1452	115	377	Y	hypothetical protein;(source:Araport11)
AT1G15840	0	0	0	0	0	0	0	0	AT1G15840.1	381	291	251	Y	hypothetical protein;(source:Araport11)
AT1G15850	0	0	0	0	0	0	0	0	AT1G15850.1	423			Y	Transducin/WD40 repeat-like superfamily protein;(source:Araport11)
AT1G15860	18.1481	15.607	49.7984	41.9882	25.7298	25.6116	41.0012	34.8846	AT1G15860.3	711	112	281	Y	defective in cullin neddylation protein (DUF298);(source:Araport11)
AT1G15870	0.637585	0.322931	0	0.890653	1.18067	0.992879	0.0958316	0.302456	AT1G15870.1	729	69	184	Y	Mitochondrial glycoprotein family protein;(source:Araport11)
AT1G15880	15.1318	19.3488	23.9769	23.3325	15.2353	19.5957	20.5812	23.2212	AT1G15880.1	672	270	320	Y	Golgi SNARE 11 protein (GOS11)	GOS11
AT1G15885	9.81905	11.1167	8.0597	8.78566	3.38698	4.90611	5.72974	6.39325	AT1G15885.1	267	73	202	Y	hypothetical protein;(source:Araport11)
AT1G15890	1.17409	1.62181	3.26938	2.5844	1.25179	1.60169	3.40106	2.56539	AT1G15890.1	2556	97	280	Y	Disease resistance protein (CC-NBS-LRR class) family;(source:Araport11)
AT1G15900	0.154595	2.03582	0.63138	0.287941	0	0.131314	0.557669	0.293345	AT1G15900.1	342	83	250	Y	transmembrane protein;(source:Araport11)
AT1G15910	5.2719	6.40026	3.36935	2.8858	6.29713	5.23003	2.35902	3.13086	AT1G15910.1	1905	231	457	Y	Belongs to a subgroup of SGS3-like proteins that act redundantly in RNA-directed DNA methylation: AT1G15910 (FDM1), AT4G00380 (FDM2), AT3G12550 (FDM3), AT1G13790 (FDM4), AT1G80790 (FDM5).	FDM1
AT1G15920	5.85978	8.33418	9.00468	7.38636	7.01481	5.37956	6.03179	7.69345	AT1G15920.2	861	575	327	Y	Deadenylase.
AT1G15930	97.2693	65.9122	82.0275	76.8785	119.569	115.425	89.4162	99.319	AT1G15930.2	435	201	307	Y	Ribosomal protein L7Ae/L30e/S12e/Gadd45 family protein;(source:Araport11)
AT1G15940	5.76068	6.5903	5.94032	5.28472	6.44828	4.91751	6.22897	6.22684	AT1G15940.1	2973	313	355	Y	One of 5 PO76/PDS5 cohesion cofactor orthologs of Arabidopsis.	PDS5E
AT1G15950	32.9945	36.6129	188.975	174.898	113.318	113.927	183.566	187.551	AT1G15950.1	1035	158	265	Y	Encodes a cinnamoyl CoA reductase. Involved in lignin biosynthesis. The mRNA is cell-to-cell mobile.	CCR1
AT1G15960	8.65193	10.2027	53.8459	47.3907	27.5484	26.3386	38.5361	42.9226	AT1G15960.1	1584	1039	537	Y	member of Nramp2 family	NRAMP6
AT1G15970	10.1806	9.18483	7.20047	8.14773	6.23501	4.18864	7.31622	5.58407	AT1G15970.1	1059	638	271	Y	DNA glycosylase superfamily protein;(source:Araport11)
AT1G15980	232.985	200.836	85.5338	69.9878	186.941	187.019	87.154	100.329	AT1G15980.1	1386	169	164	Y	encodes a novel subunit of the chloroplast NAD(P)H dehydrogenase complex, involved in cyclic electron flow around photosystem I to produce ATP.	PnsB1
AT1G15990	20.8533	15.7572	10.8623	8.09177	14.01	12.7087	6.49802	7.43937	AT1G15990.1	2217	74	171	Y	Encodes a plasma membrane localized member of the cyclic nucleotide gated channel (CNGC) family that is essential for male reproductive fertility.	CNGC7
AT1G16000	18.2717	14.3958	23.838	21.9317	17.4815	8.79472	13.1822	21.7655	AT1G16000.1	261	43	210	Y	Member of the Arabidopsis 7-kDa OEP family. Tail-anchored (TA) membrane protein which possesses a single C-terminal transmembrane domain targeting post-translationally to plastids.	OEP9.1
AT1G16010	19.6406	19.2036	35.9801	34.249	12.4924	13.298	23.8732	20.9567	AT1G16010.2	1329	415	89	Y	Transmembrane magnesium transporter. One of nine family members.	MGT2
AT1G16020	11.1376	13.9974	10.8527	8.9089	8.60064	8.36124	10.1692	7.76072	AT1G16020.1	1548	370	340	Y	vacuolar fusion protein (DUF1712);(source:Araport11)	CCZ1a
AT1G16022	0.925512	0.468763	1.18121	1.07739	1.07115	0.393069	0.625986	0.219521	AT1G16022.1	372		79	Y	transmembrane protein;(source:Araport11)
AT1G16025	0.915364	0	1.24614	0.852458	0.565018	0.777517	0	0.289485	AT1G16025.1	342			Y	hypothetical protein;(source:Araport11)
AT1G16030	2.11139	2.59124	2.73618	2.07973	1.12784	1.51752	2.01395	1.0016	AT1G16030.1	1941	209	420	Y	heat shock protein 70B;(source:Araport11)	Hsp70b
AT1G16040	4.76658	5.1256	10.7069	14	2.98749	3.17673	7.93591	8.83591	AT1G16040.1	681	139	603	Y	phosphatidylinositol-glycan biosynthesis class F-like protein;(source:Araport11)
AT1G16060	4.34798	3.28465	4.21366	5.42178	1.56936	2.56647	4.918	3.84549	AT1G16060.1	1038	252	126	Y	Encodes ADAP, an AP2-domain protein that interacts with ARIA. ADAP is a positive regulator of the ABA response and is also involved in regulating seedling growth.	ADAP
AT1G16070	0.708122	0.652105	0	0	0.536436	0.273402	0.116109	0.122152	AT1G16070.2	1104	189	328	Y	Member of TLP family	TLP8
AT1G16080	130.361	100.026	59.7131	49.6054	162.016	147.111	61.4502	68.1945	AT1G16080.1	942	132	266	Y	nuclear protein;(source:Araport11)
AT1G16090	5.2574	4.19597	11.7932	12.3886	4.49901	2.23284	12.9307	8.23774	AT1G16090.1	954		356	Y	Encodes a truncated WAK-like kinase that is predicted to be a secreted protein.	WAKL7
AT1G16110	5.7291	5.72057	14.7492	16.6159	2.72804	6.46529	16.7178	19.1796	AT1G16110.1	1929	162	459	Y	Encodes a WAK-like receptor-like kinase with a cytoplasmic Ser/Thr protein kinase domain and an extracellular domain with EGF-like repeats. It has been shown to be localized to the cell wall.	WAKL6
AT1G16120	0	0	0	0	0	0.164203	0	0	AT1G16120.1	2193	37	469	Y	Encodes a WAK-like receptor-like kinase with a cytoplasmic Ser/Thr protein kinase domain and an extracellular domain with EGF-like repeats.	WAKL1
AT1G16130	0.682284	0.191984	0.696628	0.635395	8.66861	9.01502	2.6663	2.40947	AT1G16130.1	2247	341	165	Y	Encodes a WAK-like receptor-like kinase with a cytoplasmic Ser/Thr protein kinase domain and an extracellular domain with EGF-like repeats.	WAKL2
AT1G16150	0	0	0.0412008	0.0375793	0	0.0685514	0.327517	0.344561	AT1G16150.1	2286	117	183	Y	Encodes a WAK-like receptor-like kinase with a cytoplasmic Ser/Thr protein kinase domain and an extracellular domain with EGF-like repeats. Likely involved in Arabidopsis root mineral responses to Zn2+, Cu2+, K+, Na+ and Ni+. The mRNA is cell-to-cell mobile.	WAKL4
AT1G16160	0	0	0	0	0	0	0.0365463	0.230689	AT1G16160.1	2196	147	232	Y	WAK-like kinase The mRNA is cell-to-cell mobile.	WAKL5
AT1G16170	10.9436	9.74199	5.75616	8.02972	15.1478	20.3752	6.97824	11.6414	AT1G16170.1	279	457	208	Y	ephrin-A3 protein;(source:Araport11)
AT1G16180	54.6603	74.7096	97.4663	98.9338	44.7494	39.8533	122.315	103.917	AT1G16180.1	1239	524	232	Y	Serinc-domain containing serine and sphingolipid biosynthesis protein;(source:Araport11)
AT1G16190	9.68063	9.87841	3.27049	4.30881	10.479	10.0971	5.77735	5.47021	AT1G16190.1	1107	148	211	Y	Encodes a member of the RADIATION SENSITIVE23 (RAD23) family: AT1G16190(RAD23A), AT1G79650(RAD23B), AT3G02540(RAD23C), AT5G38470(RAD23D). RAD23 proteins play an essential role in the cell cycle, morphology, and fertility of plants through their delivery of UPS (ubiquitin/26S proteasome system) substrates to the 26S proteasome.	RAD23A
AT1G16210	22.5379	15.3876	54.7056	47.1293	22.1671	23.9825	39.906	45.664	AT1G16210.1	705	306	253	Y	coiled-coil protein;(source:Araport11)
AT1G16220	2.10305	1.52168	0.153376	0	0.602704	0.382789	0.27094	0.190027	AT1G16220.1	1476	391	217	Y	Protein phosphatase 2C family protein;(source:Araport11)
AT1G16225	0	0	0.147162	0.805361	0	0	0	0	AT1G16225.1	600	69	55	Y	Target SNARE coiled-coil domain protein;(source:Araport11)
AT1G16230	0	0	0	0	0	0	0	0	AT1G16230.1	582	59		Y	Target SNARE coiled-coil domain protein;(source:Araport11)
AT1G16240	30.1829	29.3114	43.9765	53.2749	27.9461	33.0535	42.5167	44.966	AT1G16240.1	699	216	340	Y	Encodes one of 24 Arabidopsis syntaxins. Its mRNA has been shown to be expressed.	SYP51
AT1G16250	3.55551	2.8013	3.2269	4.30978	3.50103	4.07471	3.91899	6.63953	AT1G16250.1	1152	250	447	Y	Galactose oxidase/kelch repeat superfamily protein;(source:Araport11)
AT1G16260	26.8765	19.9626	25.852	31.3632	15.2116	18.1311	39.4974	33.6621	AT1G16260.1	2163	174	210	Y	Wall-associated kinase family protein;(source:Araport11)
AT1G16270	6.34249	7.33544	5.94043	6.92981	4.7627	4.34807	8.10682	9.47633	AT1G16270.1	3444	512	223	Y	kinase superfamily with octicosapeptide/Phox/Bem1p domain-containing protein;(source:Araport11)
AT1G16280	6.11028	5.61893	5.61929	5.40787	3.25003	3.82818	5.08051	5.42713	AT1G16280.1	1476	192	740	Y	Encodes a putative DEAD-box RNA helicase. Essential for female gametogenesis.	RH36
AT1G16290	0	0	0	0	0	0	0	0	AT1G16290.1	1260		185	Y	transglycosylase;(source:Araport11)
AT1G16300	0.819679	0.83032	1.22318	1.29182	1.28435	1.55316	1.649	2.45267	AT1G16300.1	1263	176	216	Y	Encodes one of the chloroplast/plastid localized GAPDH isoforms (GAPCp1/At1g79530 and GAPCp2/At1g16300). gapcp double mutants display a drastic phenotype of arrested root development, dwarfism and sterility. GAPCps are important for the synthesis of serine in roots.	GAPCP-2
AT1G16310	1.56332	4.4869	0.598569	1.15257	1.26653	1.38322	1.64481	1.79221	AT1G16310.1	1287	170	145	Y	Cation efflux family protein which affects ABA-JA crosstalk and susceptibility to Mamestra brassicae herbivory.
AT1G16320	50.5758	51.5925	55.5415	59.3511	59.0901	59.041	76.7923	59.1157	AT1G16320.1	822	130	222	Y	plant/protein (DUF2358);(source:Araport11)
AT1G16330	0.155208	1.3626	0	0.0481806	0	0.131835	0	0.0981695	AT1G16330.1	1947	70		Y	core cell cycle genes	CYCB3;1
AT1G16340	10.3788	9.12806	4.51811	2.62244	3.94816	4.4421	2.24927	1.60299	AT1G16340.4	882	173	242	Y	Encodes a protein with putative 3-deoxy-D-manno-octulosonic acid 8-phosphate synthetase activity. This gene share a very high sequence homology with its homologue AtkdsA1 (AT1G79500).	ATKDSA2
AT1G16350	13.6252	17.7455	11.8138	11.0272	26.4824	25.4429	10.8247	15.6457	AT1G16350.1	1509	195	226	Y	Aldolase-type TIM barrel family protein;(source:Araport11)
AT1G16360	0.173485	0	0	0.0807815	0	0	0	0	AT1G16360.1	1011		192	Y	LEM3 (ligand-effect modulator 3) family protein / CDC50 family protein;(source:Araport11)
AT1G16370	0	0	0.176108	0.214171	1.27759	0.634865	4.14795	3.65469	AT1G16370.1	1566	129	120	Y	organic cation/carnitine transporter 6;(source:Araport11)	2022-10-06
AT1G16380	0	0	0.177576	0	0	0	0.0392111	0	AT1G16380.1	2358		42	Y	member of Putative Na+/H+ antiporter family	ATCHX1
AT1G16390	1.15654	0.692282	0.0536752	1.76246	2.19033	3.70623	1.18522	0.24938	AT1G16390.1	1557	135	293	Y	organic cation/carnitine transporter 3;(source:Araport11)	2022-10-03
AT1G16400	1.4996	2.30479	3.43184	6.79009	1.72361	1.66908	3.26435	3.92484	AT1G16400.1	1614	187	217	Y	Encodes cytochrome P450 CYP79F2.	CYP79F2
AT1G16410	35.6461	55.3002	45.8343	94.3459	32.8635	57.1956	60.4505	45.1167	AT1G16410.1	1617	180	946	Y	member of CYP79F The mRNA is cell-to-cell mobile.	CYP79F1
AT1G16420	0	0	23.7244	17.598	0.453606	0	24.3629	12.417	AT1G16420.1	1146	191	154	Y	Encodes a metacaspase (cysteine-type endopeptidase) that is involved in promoting programmed cell death in response to hydrogen peroxide (H2O2), UV light, and methyl viologen (MV). Transcript levels rise in response to UV-C, H2O2, and MV. In vitro assays demonstrate that this enzyme has a preference for cleaving after an arginine residue, and it has a pH optimum of 8.0.	MC8
AT1G16430	4.56106	3.3602	3.95135	6.56449	3.19928	2.935	2.36825	4.45846	AT1G16430.1	453	39	263	Y	Surfeit locus protein 5 subunit 22 of Mediator complex;(source:Araport11)
AT1G16440	0	0	0.135468	0.0617802	0.0614228	0.056349	0	0.0629396	AT1G16440.1	1500	33	40	Y	Member of AGC VIIIa Kinase gene family.	RSH3
AT1G16445	1.66463	1.15929	1.16849	0	2.50456	1.59069	0.656776	0.394831	AT1G16445.1	825	25	153	Y	S-adenosyl-L-methionine-dependent methyltransferases superfamily protein;(source:Araport11)
AT1G16460	47.4462	43.8462	37.5497	36.2928	43.5097	45.3148	35.8956	31.2304	AT1G16460.2	1029	143	207	Y	encodes a cytoplasmic thiosulfate:cyanide sulfurtransferase, activity of which increased the rhodanese activity of transgenic yeast. Can also act as a mercaptopyruvate sulfurtransferase.	RDH2
AT1G16470	34.9976	36.844	66.6025	68.0005	27.3143	22.6456	50.1516	55.8908	AT1G16470.1	708	187	244	Y	Encodes 20S proteasome subunit PAB1 (PAB1).	PAB1
AT1G16480	1.03973	1.05323	0.482542	0.293418	0.0875164	0.267624	0.198897	0.149463	AT1G16480.1	2814	357	141	Y	Tetratricopeptide repeat (TPR)-like superfamily protein;(source:Araport11)
AT1G16490	3.11497	2.98933	1.92501	2.21385	1.51796	0.765913	1.25673	1.55544	AT1G16490.1	825	244	204	Y	Member of the R2R3 factor gene family.	MYB58
AT1G16500	11.2703	12.2379	17.2194	21.8976	0.450434	1.30855	6.94649	4.61557	AT1G16500.1	780	300	207	Y	filamentous hemagglutinin transporter;(source:Araport11)
AT1G16510	0.957353	1.45467	14.9066	22.5119	0.997205	1.01648	8.09403	12.262	AT1G16510.1	444	216	212	Y	Encodes a clade III SAUR gene with a distinctive expression pattern in root meristems. It is normally expressed in the quiescent center and cortex/endodermis initials and upon auxin stimulation, the expression is found in the endodermal layer. Overexpression studies suggest roles in cell expansion and auxin transport.	SAUR41
AT1G16515	2.14421	1.08602	0.364881	0.665618	1.65442	2.73196	2.25598	3.39055	AT1G16515.1	105	127	60	Y	transmembrane protein;(source:Araport11)
AT1G16520	5.82598	6.27514	0.903565	2.26639	2.79954	2.25508	2.19471	2.09902	AT1G16520.1	978	268	169	Y	NAI1 interacting protein, involved in ER body and vesicle formation.	NAIP2
AT1G16530	0.280515	0.568313	0	0.522474	0.129863	1.19136	0.126487	0.798419	AT1G16530.1	498	44	202	Y	ASYMMETRIC LEAVES 2-like 9;(source:Araport11)	ASL9
AT1G16540	3.45146	4.09137	6.18578	5.12914	2.10778	1.55941	5.33116	4.21516	AT1G16540.1	2460	95	287	Y	Encodes molybdenum cofactor sulfurase. Involved in Moco biosynthesis. Involved in the conversion of ABA-aldehyde to ABA, the last step of abscisic acid (ABA) biosynthesis. <i>sir</i> loss-of-function mutants are resistant to sirtinol, a modulator of auxin signaling.N terminal domain is similar to bacterial NifS suggesting a common mechanism for sulphur mobilization and transfer. Also involved in …	ABA3
AT1G16560	37.0475	36.5457	42.16	45.9079	11.7334	17.2536	43.5264	42.9727	AT1G16560.1	1029	327	365	Y	Per1-like family protein;(source:Araport11)
AT1G16570	9.17376	10.1488	11.9548	11.5784	4.58224	5.58787	7.61997	9.16173	AT1G16570.2	1491	52	186	Y	Encodes a encodes a putative UDP-glycosyltransferase superfamily protein belonging to the glycosyltransferase (GT) family 33 that is localized to the endoplasmic reticulum. Loss of function alleles are male sterile, with pollen tubes bursting after germination. Loss of function also causes increased callose deposition in the female gametophyte, pollen tube overgrowth and reduced transmission.	TUN
AT1G16590	3.28514	6.16619	4.04478	5.93879	1.52084	2.70835	3.74684	5.22521	AT1G16590.1	648	179	253	Y	putative translesion synthesis polymerase zeta subunit, homologous to Y-family DNA polymerases, contains BRCT domain. Mutants are sensitive to UV-B radiation. Gene is involved in damage-tolerance mechanisms through translesion synthesis(TLS).	REV7
AT1G16610	24.2869	19.5289	35.0948	32.5212	20.8355	19.4057	30.9976	33.5872	AT1G16610.3	1278	166	77	Y	Encodes SR45, a member of the highly conserved family of serine/arginine-rich (SR) proteins, which play key roles in pre-mRNA splicing and other aspects of RNA metabolism. SR45 is a spliceosome protein, interacts with SR33 and the U1-70K protein of the U1 snRNP. Also involved in plant sugar response. sr45-1 mutation confers hypersensitivity to glucose during early seedling growth.	SR45
AT1G16630	0.639539	0.827798	0.0725539	0	0.230278	0.241435	0.0640835	0.0337092	AT1G16630.1	2538	160	239	Y	transmembrane protein;(source:Araport11)
AT1G16640	0.124673	0.505167	0.254589	0.116105	0.346301	0.317695	0	0	AT1G16640.1	405	238	194	Y	AP2/B3-like transcriptional factor family protein;(source:Araport11)
AT1G16650	3.43191	3.8567	3.39456	2.5968	2.28388	1.91303	1.93436	1.37364	AT1G16650.1	1566	123	257	Y	S-adenosyl-L-methionine-dependent methyltransferases superfamily protein;(source:Araport11)
AT1G16670	7.51937	6.8498	29.1633	29.1188	4.40767	6.01941	35.1741	27.6636	AT1G16670.1	1173	378	378	Y	Encodes a cold-activated plasma membrane protein cold-responsive protein kinase that phosphorylates 14-3-3 proteins. The phosphorylated 14-3-3 proteins shuttle from the cytosol to the nucleus, where they interact with and destabilize the key cold-responsive C-repeat-binding factor (CBF) proteins, modulate CBF stability and the response to cold stress.	CRPK1
AT1G16680	8.35707	10.4308	3.46644	4.20408	5.90693	5.83096	4.23934	3.89361	AT1G16680.1	1665	777	355	Y	Chaperone DnaJ-domain superfamily protein;(source:Araport11)
AT1G16690	4.65568	4.01141	3.44223	3.33901	3.61699	3.13639	2.99211	2.18316	AT1G16690.1	1320	438	192	Y	Enhancer of polycomb-like transcription factor protein;(source:Araport11)
AT1G16700	41.5644	35.614	77.0266	74.0598	37.0011	33.6725	62.184	60.6333	AT1G16700.1	669	285	349	Y	Alpha-helical ferredoxin;(source:Araport11)
AT1G16705	0	0	0	0.123013	0	0.448795	0.238245	0	AT1G16705.2	390	170	230	Y	p300/CBP acetyltransferase-related protein-like protein;(source:Araport11)
AT1G16710	5.70482	7.48269	8.85222	8.62317	4.96095	5.22867	9.41379	9.47596	AT1G16710.1	5121	249	648	Y	Encodes an enzyme with histone acetyltransferase activity that can use both H3 and H4 histones as substrates. No single prior lysine acetylation is sufficient to block HAC12 acetylation of the H3 or H4 peptides, suggesting that HAC12 can acetylate any of several lysines present in the peptides.	HAC12
AT1G16720	78.1841	85.0896	121.62	108.011	180.702	186.844	134.298	139.864	AT1G16720.1	1797	270	230	Y	Encodes HCF173, a protein with weak similarities to the superfamily of the short-chain dehydrogenases/reductases. HCF173 is involved in the initiation of translation of the psbA mRNA. Mutants shows a high chlorophyll fluorescence phenotype (hcf) and are severely affected in the accumulation of PSII subunits. The protein HCF173 is localized in the chloroplast, where it is mainly associated with th…	HCF173
AT1G16730	9.20748	6.88423	59.2043	48.5901	44.4524	39.0114	62.0787	63.2294	AT1G16730.1	609	94	249	Y	hypothetical protein;(source:Araport11)	UP6
AT1G16740	22.4573	22.9005	38.5214	34.02	13.862	11.0637	17.8222	22.5848	AT1G16740.1	381	151	165	Y	Ribosomal protein L20;(source:Araport11)
AT1G16750	6.99505	7.93193	2.18527	1.65289	3.86666	3.23687	2.21261	1.88202	AT1G16750.1	1590	245	164	Y	GPI-anchored adhesin-like protein, putative (Protein of unknown function, DUF547);(source:Araport11)
AT1G16760	0	0	0	0	0	0	0	0	AT1G16760.1	2277	20		Y	kinase with adenine nucleotide alpha hydrolases-like domain-containing protein;(source:Araport11)
AT1G16770	0.660452	1.00354	0.590045	0.0768831	0.382192	0.701242	0.0744514	0.234978	AT1G16770.1	975	22	267	Y	hypothetical protein;(source:Araport11)
AT1G16780	6.34696	6.58063	0.914879	1.11262	3.73337	3.61525	1.07743	0.920967	AT1G16780.1	2409	386		Y	Encodes a type II H+-PPases that localizes to and function as a proton pump of the Golgi apparatus in most tissues except for mature leaves.	VHP2;2
AT1G16790	7.10718	4.34252	3.57071	4.09733	4.17808	3.54548	3.25558	1.7125	AT1G16790.1	435	303	187	Y	ribosomal protein-like protein;(source:Araport11)
AT1G16800	0.86828	1.42328	1.06384	1.10265	1.57863	1.08617	1.23862	1.48281	AT1G16800.1	6345		265	Y	P-loop containing nucleoside triphosphate hydrolases superfamily protein;(source:Araport11)
AT1G16810	45.9955	35.8775	55.2143	61.208	34.6637	35.8384	46.8389	43.3002	AT1G16810.1	435	242	201	Y	7-dehydrocholesterol reductase-like protein;(source:Araport11)
AT1G16820	5.87368	4.55739	4.59357	5.93556	0.925682	2.54765	2.14135	3.43846	AT1G16820.1	282	189	364	Y	vacuolar ATP synthase catalytic subunit-related / V-ATPase-related / vacuolar proton pump-like protein;(source:Araport11)
AT1G16825	5.85888	6.25575	5.98206	6.48851	5.27808	5.11109	3.99846	4.95771	AT1G16825.1	468	22	169	Y	Reticulon family protein;(source:Araport11)
AT1G16830	0.418662	0.689158	0.53433	0.292418	0.532999	0.666778	0.0943898	0.645462	AT1G16830.1	1827	167		Y	Pentatricopeptide repeat (PPR) superfamily protein;(source:Araport11)
AT1G16840	40.8904	51.9816	39.4765	49.297	17.2432	19.5156	29.3912	28.232	AT1G16840.4	486	147	398	Y	hypothetical protein;(source:Araport11)
AT1G16850	10.9721	9.81388	0	0.217405	1.08074	1.4872	0.105265	1.77188	AT1G16850.1	459	180	255	Y	transmembrane protein;(source:Araport11)
AT1G16860	17.7924	18.4916	5.47354	4.56205	13.5642	14.956	6.00148	5.12997	AT1G16860.1	1425	414	419	Y	Plasma membrane-localized proteins that negatively regulate cellulose synthesis by inhibiting the exocytosis of CESAs.	SHOU4L
AT1G16870	10.9456	12.7537	7.933	7.2357	8.92667	9.7308	9.51295	10.0618	AT1G16870.1	1443	165	232	Y	mitochondrial 28S ribosomal protein S29-like protein;(source:Araport11)
AT1G16880	729.604	702.236	502.751	411.42	408.68	393.045	360.133	323.388	AT1G16880.1	873	284	183	Y	Encodes a ACT domain-containing protein. The ACT domain, named after bacterial aspartate kinase, chorismate mutase and TyrA (prephenate dehydrogenase), is a regulatory domain that serves as an amino acid-binding site in feedback-regulated amino acid metabolic enzymes. The mRNA is cell-to-cell mobile.	ACR11
AT1G16890	143.88	145.748	238.185	212.003	119.848	114.732	136.588	137.77	AT1G16890.3	489	157	373	Y	UBC36/UBC13B encodes a protein that may play a role in DNA damage responses and error-free post-replicative DNA repair. It can bind to the MMZ/UEV1 proteins in vitro.	UBC36
AT1G16900	5.57337	5.74654	11.1271	11.5856	2.3498	2.49384	7.85344	7.08183	AT1G16900.1	1713	130	254	Y	Encodes the Arabidopsis ortholog of the yeast/human ALG9 catalyzing the luminal addition of two alpha-1,2 Man residues in assembling Glc3Man9GlcNAc2.	EBS3
AT1G16905	0	0	0	0	0	0	0	0	AT1G16905.1	1272	23	91	Y	Curculin-like (mannose-binding) lectin family protein;(source:Araport11)
AT1G16910	0	0	0	0	0	0.370478	0	0	AT1G16910.1	495	370	92	Y	LIGHT-DEPENDENT SHORT HYPOCOTYLS-like protein (DUF640);(source:Araport11)	LSH8
AT1G16916	13.3521	8.5314	7.76019	9.56498	2.28232	3.48964	7.96572	6.62625	AT1G16916.1	198	108	202	Y	transmembrane protein;(source:Araport11)
AT1G16920	17.8888	13.545	2.30618	3.61796	15.8939	17.4204	3.50354	3.42871	AT1G16920.1	651	165	339	Y	small GTP-binding protein (Rab11)similar to YPT3/RAB11 proteins in yeast and mammals, respectively. YPT3/RAB11 is involved in intracellular protein trafficking.	RABA1b
AT1G16930	3.05935	3.43714	1.19267	1.55405	1.80258	2.2679	1.70556	1.63599	AT1G16930.1	1350	308	218	Y	F-box/RNI-like/FBD-like domains-containing protein;(source:Araport11)
AT1G16940	0	0	0	0	0	0	0	0	AT1G16940.1	1305			Y	F-box/RNI-like/FBD-like domains-containing protein;(source:Araport11)
AT1G16945	0	0	0	0	0	0	0	0	AT1G16945.1	198			Y	F-box/FBD/LRR protein;(source:Araport11)
AT1G16950	0	0	0	0	0	0	0	0	AT1G16950.1	282	204	302	Y	transmembrane protein;(source:Araport11)
AT1G16960	15.321	17.2307	11.332	11.2347	10.4995	6.45564	3.26381	5.83723	AT1G16960.1	345	257	263	Y	Ubiquitin domain-containing protein;(source:Araport11)
AT1G16970	7.65393	6.17558	13.0853	14.3802	5.97425	5.32956	14.6879	14.3967	AT1G16970.1	1866	87	392	Y	Ku80 and ku70 form the heterodimer complex Ku, required for proper maintenance of the telomeric C strand. Ku regulates the extension of the telomeric G strand. Interacts with WEX, and this interaction stimulates the WEX exonuclease activity.	KU70
AT1G16980	0	0	0	0	0	0	0	0	AT1G16980.1	2469	108	122	Y	Encodes an enzyme putatively involved in trehalose biosynthesis. The protein has a trehalose synthase (TPS)-like domain that may or may not be active but no trehalose phosphatase (TPP)-like domain.	TPS2
AT1G17000	0	0	0	0	0	0	0	0	AT1G17000.1				Y	Encodes an enzyme putatively involved in trehalose biosynthesis. The protein has a trehalose synthase (TPS)-like domain that may or may not be active but no trehalose phosphatase (TPP)-like domain.	TPS3
AT1G17010	0	0	0	0	0	0	0	0	AT1G17010.1	1086	100	169	Y	2-oxoglutarate (2OG) and Fe(II)-dependent oxygenase superfamily protein;(source:Araport11)
AT1G17020	0.410025	0	8.23337	8.08244	0	0.174139	14.7292	8.23412	AT1G17020.1	1077	178	272	Y	Encodes a novel member of the Fe(II)/ascorbate oxidase gene family; senescence-related gene.	SRG1
AT1G17030	0.181271	0.734496	0	0	0	0	0	0	AT1G17030.1	1509	178	40	Y	hypothetical protein;(source:Araport11)
AT1G17040	2.48456	2.16358	3.51591	3.5722	2.70402	3.29519	3.85232	3.84602	AT1G17040.2	1956	261	177	Y	Encodes a protein that contains an SH2 domain. It can pull down a 120-kD tyrosine-phosphorylated protein in vitro. It is predicted to act as a transcription factor.	SHA
AT1G17050	14.3512	15.0084	59.6796	52.0531	84.7291	75.3118	71.2087	77.8361	AT1G17050.1	1254	374	168	Y	Encodes one of the two paralogous solanesyl diphosphate synthases - SPS1 (At1g78510) and SPS2 (At1g17050) - that assemble the side-chain of plastoquinone-9 in plastids.	SPS2
AT1G17060	1.47568	1.44145	0.914783	1.2761	3.75737	4.56615	0.6654	0.950038	AT1G17060.1	942	233	805	Y	Encodes a protein with similarity to other cytochrome P450's and is a homolog of BAS1. Over expression causes a dwarf phenotype resembling brassinolide resistant mutants. Double mutant analysis of sob7/bas1 loss of function mutants suggests these genes have redundant functions in light responsiveness. SOB7 may function in metabolizing brassinolides. Expressed in leaf, root, stem and silique but e…	CYP72C1
AT1G17065	3.97138	3.05188	2.377	1.65793	6.97375	7.90986	3.45799	0.779559	AT1G17065.1	762			Y	hypothetical protein;(source:Araport11)
AT1G17070	4.22275	5.08684	7.45779	6.7314	3.4519	2.84362	5.42065	5.91931	AT1G17070.1	2550	63	130	Y	Encodes a homologue of spliceosome disassembly factor NTR1. Required for correct expression and splicing of DOG1, a regulator of seed dormancy. The mRNA is cell-to-cell mobile.	STIPL1
AT1G17080	36.6379	36.6236	77.162	77.8117	21.4956	25.3689	69.1351	66.3086	AT1G17080.1	465	209	189	Y	Ribosomal protein L18ae family;(source:Araport11)
AT1G17090	5.94708	3.6949	0.890577	1.77228	1.17469	1.21236	0.786605	0.150462	AT1G17090.1	282	738	296	Y	transmembrane protein;(source:Araport11)
AT1G17100	185.193	180.858	132.021	104.409	77.007	72.8123	139.41	95.006	AT1G17100.1	699	120	122	Y	SOUL heme-binding family protein;(source:Araport11)	HBP1
AT1G17110	10.6298	12.0825	14.5447	14.3022	12.1595	10.0789	15.2153	14.1309	AT1G17110.2	2787	449	141	Y	Encodes a ubiquitin-specific protease, and its activity has been confirmed in an in vitro assay. ubp15 mutants have defects in cell proliferation, and the associated processes of leaf, root, stem, flower, and silique development. UBP15 can be found in the nucleus and cytoplasm in transient assays. Though UBP15 is expressed in many tissues, UBP15 transcript levels are higher in rosette leaves and …	UBP15
AT1G17120	13.9756	16.144	9.86345	11.5082	9.8525	10.8297	14.8589	16.5627	AT1G17120.1	1773	104	251	Y	Encodes a member of the cationic amino acid transporter (CAT) subfamily of amino acid polyamine choline transporters. Does not mediate efficient uptake of basic amino acids in yeast or Xenopus systems but can transport neutral and acidic amino acid analogs.	CAT8
AT1G17130	20.9737	22.2185	25.788	29.7111	17.5048	13.1732	24.5756	21.2302	AT1G17130.2	1017	171	225	Y	DUF572 domain protein involved in alternative splicing.	CWC16b
AT1G17140	33.6685	22.0309	4.4127	9.28308	11.4238	11.5459	4.71476	3.37288	AT1G17140.1	1035	295	167	Y	Encodes a ROP/RAC effector, designated interactor of constitutive active ROPs 1 (ICR1), that interacts with GTP-bound ROPs. ICR1 is a scaffold mediating formation of protein complexes that are required for cell polarity. ICR1 is comprised of coiled-coil domains and forms complexes with itself and the exocyst vesicle-tethering complex subunit SEC3.	ICR1
AT1G17145	9.67952	10.3113	8.73531	12.3874	8.03705	7.32011	5.74439	7.52454	AT1G17145.1	1008	390	273	Y	RING/U-box superfamily protein;(source:Araport11)
AT1G17147	0.877825	0.444611	2.12867	4.08749	3.65747	7.92234	2.27597	1.66568	AT1G17147.1	297	109	545	Y	VQ motif-containing protein;(source:Araport11)
AT1G17150	0	0	0	0	0	0	0	0	AT1G17150.1	1209			Y	Pectin lyase-like superfamily protein;(source:Araport11)
AT1G17160	18.2476	21.0147	13.6724	13.1814	7.38769	7.13103	11.3253	12.9021	AT1G17160.1	1140	143	221	Y	RBSK is a plastid localized ribokinase involved in nucleoside metabolism. It is the only member of this gene family in Arabidopsis.	RBSK
AT1G17170	2.86728	2.72847	7.09711	2.26565	0.40224	0.147605	3.36935	1.64869	AT1G17170.1	657	352	192	Y	Encodes glutathione transferase belonging to the tau class of GSTs. Naming convention according to Wagner et al. (2002). It is involved in the detoxification of the environmental pollutant 2,4,6-trinitrotoluene. Arabidopsis plants over-expressing At1g17170 were more resistant to TNT, removed more TNT from sterile and soil-based media, and had reduced levels of glutathione when grown in the presen…	GSTU24
AT1G17180	0.513541	0.416166	0.104867	0.0956498	0	0	0	0.19489	AT1G17180.1	666	184	166	Y	Encodes glutathione transferase belonging to the tau class of GSTs. Naming convention according to Wagner et al. (2002). Detoxification of the environmental pollutant 2,4,6-trinitrotoluene. Arabidopsis plant over-expressing At1g17180 were more resistant to TNT, removed more TNT from sterile and soil-based media, and had reduced levels of glutathione when grown in the presence of TNT.	GSTU25
AT1G17190	1.17579	3.77168	0.40017	1.36874	0.72577	0.749045	0.265089	0.464807	AT1G17190.1	663	157	245	Y	Encodes glutathione transferase belonging to the tau class of GSTs. Naming convention according to Wagner et al. (2002).	GSTU26
AT1G17200	47.5253	33.6651	3.59011	9.82365	34.3414	41.1391	16.1618	12.9136	AT1G17200.1	615	103	202	Y	Uncharacterized protein family (UPF0497);(source:Araport11)	CASPL2A1
AT1G17210	13.7187	13.9874	13.2154	11.4983	16.2089	18.4418	19.1225	20.1177	AT1G17210.1	2877	116	506	Y	IAP-like protein 1;(source:Araport11)	ILP1
AT1G17220	136.411	129.345	95.6716	72.5264	148.112	145.952	110.883	103.965	AT1G17220.1	3081	376	335	Y	Encodes a chloroplast localized protein with similarity to translation initiation factor 2. Can complement loss of INFB in E.coli suggesting FUG1 does function as a translation initiation factor in vivo. Identified as a suppressor of the leaf variegation mutant var2-6. Suppression is only seen in hypomorphs as complete loss of function alleles are embryo lethal. The mRNA is cell-to-cell mobile.	FUG1
AT1G17230	3.77319	4.6499	1.86491	3.15578	2.11394	2.77628	3.01263	3.101	AT1G17230.1	3306	759	277	Y	Leucine-rich receptor-like protein kinase family protein;(source:Araport11)
AT1G17235	0.115946	0.117451	0	0	0	0	0.104563	0	AT1G17235.1	360		540	Y	This gene is predicted to encode a small protein with a DVL domain found in the DVL / RTFL protein family. Over-expression analyses using truncated versions of a related family member, ROT4, suggest that the DVL / RTF domain is involved in regulating cell proliferation.	RTFL11
AT1G17240	0.311763	0.812083	0.773056	0.746583	0.247422	0.113492	1.24512	1.05638	AT1G17240.1	2190	11	142	Y	Encodes a CLAVATA2 (CLV2)-related gene. Complements the clv2 mutant when expressed under the control of the CLV2 promoter.	RLP2
AT1G17250	2.94077	2.09457	3.33101	2.69588	1.23378	0.897688	3.72946	3.05164	AT1G17250.1	2271			Y	receptor like protein 3;(source:Araport11)	RLP3
AT1G17260	0.587069	0.59469	0.524485	0.512554	0.543562	0.685659	0.529432	0.417738	AT1G17260.1	2844			Y	Belongs to H+-APTase gene family, involved in proanthocyanidin biosynthesis, disturbs the vacuolar biogenesis and acidification process. The acidification of the vacuole provides energy for import of proanthocyanidins into the vacuole. TT13/AHA10 energizes TT12, the MATE transporter for import of proanthocyanidins into the vacuole.	AHA10
AT1G17270	3.42052	3.3615	3.07543	1.99685	2.36346	2.6886	2.48618	2.85775	AT1G17270.1	1695	71	278	Y	O-fucosyltransferase family protein;(source:Araport11)
AT1G17280	22.8462	26.3484	37.6691	35.9394	22.7253	21.307	27.0069	34.1974	AT1G17280.1	714	363	275	Y	Group XIV ubiquitin-conjugating enzyme that functions negative regulation of drought stress.	UBC34
AT1G17285	0	0	0.34259	0.312476	0	0	0	0	AT1G17285.1	288	138	196	Y	transmembrane protein;(source:Araport11)
AT1G17290	72.5809	71.3005	151.977	146.22	46.3182	51.5123	147.452	156	AT1G17290.1	1632	439	307	Y	Encodes for alanine aminotransferase (ALAAT1), involved in alanine catabolism during plants recovery from hypoxia The mRNA is cell-to-cell mobile.	AlaAT1
AT1G17300	0	0	0	0	0	0	0	0	AT1G17300.1	351		344	Y	hypothetical protein;(source:Araport11)
AT1G17310	0	0	0	0	0	0	0	0.287385	AT1G17310.1	654	26	9	Y	MADS-box transcription factor family protein;(source:Araport11)	AGL100
AT1G17330	7.32291	9.64337	23.3652	25.2328	7.7125	6.84215	17.5831	19.714	AT1G17330.1	669	140	331	Y	Metal-dependent phosphohydrolase;(source:Araport11)
AT1G17340	6.16183	8.13124	17.2758	13.7411	9.28249	8.77034	20.4854	18.3282	AT1G17340.1	2358	349	426	Y	Phosphoinositide phosphatase family protein;(source:Araport11)	SAC5
AT1G17345	0	0	0	0	0	0	0	0	AT1G17345.1	396	233	605	Y	SAUR-like auxin-responsive protein family;(source:Araport11)	SAUR77
AT1G17350	6.8278	6.10952	3.25329	4.0271	7.05934	6.4762	3.7971	2.37523	AT1G17350.2	711	73	133	Y	NADH:ubiquinone oxidoreductase intermediate-associated protein 30;(source:Araport11)
AT1G17360	9.70835	9.75377	27.9499	24.0851	28.6367	25.5276	34.4946	31.332	AT1G17360.1	3186	586	162	Y	LOW protein: protein phosphatase 1 regulatory subunit-like protein;(source:Araport11)
AT1G17370	37.6177	36.53	54.3506	45.6405	41.5695	46.6312	57.1254	61.3635	AT1G17370.1	1260	318	300	Y	Encodes an RNA?binding protein involved in stress granule formation. Regulated by a transposable element small RNA.	UBP1B
AT1G17380	0.472981	0.179671	11.5902	7.7634	0.930599	0.753289	32.5241	32.8704	AT1G17380.1	825	441	499	Y	jasmonate-zim-domain protein 5;(source:Araport11)	JAZ5
AT1G17400	0.491231	0	0	0	0	0	0.379717	0	AT1G17400.1	888	236	363	Y	Protein of unknown function. Similar to LAZY1, a gene required or gravitropic response in shoots and roots. Involved in determining lateral root branch angle.	DRO3
AT1G17410	5.22301	3.08631	5.55502	5.77609	5.23894	4.15919	4.61211	6.81362	AT1G17410.1	546	196	217	Y	Nucleoside diphosphate kinase family protein;(source:Araport11)
AT1G17420	5.24124	4.69272	23.3046	14.1078	6.91918	5.14129	48.0291	50.8815	AT1G17420.1	2760	189	137	Y	LOX3 encode a Lipoxygenase. Lipoxygenases (LOXs) catalyze the oxygenation of fatty acids (FAs).	LOX3
AT1G17430	20.8205	14.2006	14.1439	14.3685	3.53294	4.65027	14.2132	11.254	AT1G17430.1	999	165	94	Y	alpha/beta-Hydrolases superfamily protein;(source:Araport11)
AT1G17440	19.7113	22.3233	25.3181	30.0682	12.4833	11.5861	34.379	28.8372	AT1G17440.1	2052	271	324	Y	Encodes one of two Arabidopsis proteins with similarity to the TBP-associated factor TAF12. The gene product is an EIN3-interacting TFIID transcription factor required for proper ethylene response, including ERF1 induction. Loss of function mutants show enhanced response to ethylene. Located in nucleus and expressed throughout the plant. Required for ERF1 expression. Cytokinin-hypersensitive 1 (C…	EER4
AT1G17450	3.32965	4.29742	6.64398	5.43038	1.78401	1.72278	6.02075	5.42004	AT1G17450.2	5535	340	299	Y	B-block binding subunit of TFIIIC;(source:Araport11)
AT1G17455	11.8469	7.20042	6.65278	9.10202	2.10238	1.42557	4.71869	2.24796	AT1G17455.1	345	389	323	Y	ELF4-like 4;(source:Araport11)	ELF4-L4
AT1G17460	4.20395	4.82633	3.19541	4.56756	0.302742	0.0793527	1.89561	1.55109	AT1G17460.2	1875	189	170	Y	Arabidopsis thaliana myb family transcription factor (At1g17460)	TRFL3
AT1G17470	46.0527	51.7973	28.6648	34.5166	33.7741	36.6278	37.8306	36.2767	AT1G17470.1	1200	147	255	Y	Encodes a member of the DRG (developmentally regulated G-protein) family expressed throughout the plant, with highest expression in actively growing tissues. Has GTPase activity.	DRG1
AT1G17480	1.91142	2.23877	1.40271	1.27942	0.663662	0.30442	0.538676	0.510038	AT1G17480.1	1116	369	262	Y	Transient expression of Pro35S:GFP-IQD7 in leaves of N. benthamiana alters microtubule organization, in patterns similar to Pro35S:GFP-IQD8 and Pro35S:GFP-IQD6.Member of IQ67 (CaM binding) domain containing family.	IQD7
AT1G17490	10.7101	11.1424	26.1561	22.3744	4.28818	6.88443	14.2269	9.88667	AT1G17490.1	234	232	255	Y	epidermal patterning factor-like protein;(source:Araport11)
AT1G17500	5.88803	5.84797	11.2017	13.0016	2.44899	3.20398	10.8273	9.79784	AT1G17500.1	3651	584	302	Y	ATPase E1-E2 type family protein / haloacid dehalogenase-like hydrolase family protein;(source:Araport11)
AT1G17510	7.82245	6.81464	6.86874	8.01336	2.46253	3.05645	2.96288	2.67177	AT1G17510.1	369	98	200	Y	hypothetical protein;(source:Araport11)
AT1G17520	5.84368	7.0727	6.199	6.57291	7.23757	3.35209	5.47529	7.20029	AT1G17520.1	891	161	323	Y	Single Myb Histone (SMH) gene family member. Contains terminal acidic SANT domain.
AT1G17530	8.21126	8.66444	12.0518	14.577	7.44435	7.04737	11.879	17.3663	AT1G17530.1	564	236	420	Y	Encodes a translocase of inner mitochondrial membrane.	TIM23-1
AT1G17540	0.0370172	0.0374978	0	0	0	0	0.33383	0.0702405	AT1G17540.1	2187	219	413	Y	kinase with adenine nucleotide alpha hydrolases-like domain-containing protein;(source:Araport11)
AT1G17545	0	0	0	0	0	0	0	0	AT1G17545.1	540			Y	Protein phosphatase 2C family protein;(source:Araport11)
AT1G17550	21.8419	25.0862	32.6653	25.6376	18.7239	18.754	39.502	32.9389	AT1G17550.1	1536	647	459	Y	Protein Phosphatase 2C	HAB2
AT1G17560	3.09845	4.93221	0.564928	1.03054	1.33196	1.12794	0.498975	0.314965	AT1G17560.1	591	124	228	Y	Encodes HUELLENLOS (HLL), a mitochondrial ribosome protein, similar to L14 ribosomal protein of eubacteria. HLL is essential for normal ovule development.	HLL
AT1G17580	5.3779	6.43447	3.12881	4.91382	7.44083	7.68808	6.60686	6.0265	AT1G17580.1	4563	203	376	Y	Encodes a member of the type XI myosin protein family involved in organelle trafficking and overall plant development.	MYA1
AT1G17590	3.00574	3.70667	4.2031	5.90262	2.23849	2.94162	7.36589	6.50934	AT1G17590.1	987	293	317	Y	nuclear factor Y, subunit A8;(source:Araport11)	NF-YA8
AT1G17600	7.85582	5.59257	9.11272	8.84011	3.25293	3.20665	12.1028	12.4014	AT1G17600.1	3150	1542	90	Y	SOC3 is a TIR-NB-leucine-rich repeat (TNL) protein.Mutants suppress loss of chs2 phenotype of auto-activation of immunity. When the TIR domain of SOC3 interacts with CHS2 the binding results in temperature activation of cell death, the suppressors inhibit this interaction.	SOC3
AT1G17610	6.97359	4.79466	7.70013	8.90402	3.35987	3.61838	12.4356	13.3223	AT1G17610.1	1263	1844	200	Y	TN-type protein that controls temperature-dependent growth and defense responses .Mutant accumulates steryl-esters at low temperatures and shows temperature dependent activation of defense responses..	CHS1
AT1G17615	0	0	1.08168	0.634243	0.140128	0	1.22837	1.00512	AT1G17615.1	1143	52	184	Y	TN2 is an atypical TIR-NBS protein that lacks the LRR domain common in typical NLR receptors. It interacts with EXO70B1, a subunit of the exocyst complex. Loss of function mutants in TN2 can suppress EXO70B1 mutants suggesting that EXO70B1 acts through TN2.	TN2
AT1G17620	13.8614	16.4176	21.2655	29.3262	47.1902	52.7112	68.6568	84.0994	AT1G17620.1	795	418	255	Y	Late embryogenesis abundant (LEA) hydroxyproline-rich glycoprotein family;(source:Araport11)
AT1G17630	0.737177	1.24458	0.125446	0.0762796	0.45503	0.278295	0.664803	0.116567	AT1G17630.1	2196	43	309	Y	Encodes a PPR protein involved in mitochondrial functioning. Mutants suppress cell wall defects caused by C17 chemical inhibitor. Mutants are defective in cytochrome c maturation and activation of mitochondrial retrograde signalling.	CWM1
AT1G17640	1.40834	2.17391	2.8759	2.49821	1.49025	1.9368	2.96351	3.30862	AT1G17640.1	1110	138	308	Y	Belongs to a member of the RNA-binding glycine-rich (RBG) gene superfamily.	RBGD1
AT1G17650	35.2519	34.2123	3.54648	1.65179	24.1545	20.3388	1.86614	1.40232	AT1G17650.1	1077	165	170	Y	Glyoxylate reductase located in chloroplasts.	GLYR2
AT1G17665	16.5464	16.7612	0	0.145371	0	0	0	0	AT1G17665.1	1017	41	279	Y	CA-responsive protein
AT1G17680	5.35719	7.89343	7.02788	6.56133	5.20066	5.59842	7.26149	8.00903	AT1G17680.1	2691	311	212	Y	tetratricopeptide repeat (TPR)-containing protein;(source:Araport11)
AT1G17690	6.27292	6.39432	3.94762	5.76835	6.20986	3.75325	4.94549	6.40064	AT1G17690.1	2265	224	156	Y	U3 small nucleolar RNA-associated protein;(source:Araport11)	NOF1
AT1G17700	2.37162	1.80181	0	0.331296	0.98814	2.61882	0	0	AT1G17700.1	543	128	209	Y	prenylated RAB acceptor 1.F1;(source:Araport11)	PRA1.F1
AT1G17710	0	0.253695	0.170473	0.0777442	0.0772945	0	0.225856	0.23761	AT1G17710.1	840	52	358	Y	Encodes a phosphoethanolamine/phosphocholine phosphatase. It is likely to be involved in the liberation of inorganic phosphate from intracellular sources. Expression is upregulated in the shoot of cax1/cax3 mutant.	PEPC1
AT1G17720	21.4595	22.7061	35.5693	35.1866	17.6205	17.5177	28.0417	28.8211	AT1G17720.1	1506	374	741	Y	type 2A protein serine/threonine phosphatase 55 kDa B	ATB BETA
AT1G17730	28.1454	29.3342	35.1693	32.7404	23.2373	21.0588	23.7328	25.4499	AT1G17730.1	612	171	244	Y	Encodes an ESCRT-related protein: CHMP1A/AT1G73030; CHMP1B/AT1G17730. CHMP1A and B mediate multivesicular body sorting of auxin carriers and are required for plant development. ESCRT: Endosomal Sorting Complexes Required For Transport machinery; CHMP: Charged Multivesicular Body Protein/Chromatin Modifying Protein.	VPS46.1
AT1G17744	4.89626	10.7463	31.1408	31.5384	1.79447	2.59932	59.794	45.0986	AT1G17744.1	441	188	394	Y	hypothetical protein;(source:Araport11)
AT1G17745	6.58829	12.8549	94.8073	72.5145	2.41545	4.24406	80.6685	71.7779	AT1G17745.2	1956	142	262	Y	encodes a 3-Phosphoglycerate dehydrogenase The mRNA is cell-to-cell mobile.	PGDH
AT1G17750	0.562239	0.882783	1.06201	0.99484	0.390429	0.238785	1.57182	1.94701	AT1G17750.1	3267	333	112	Y	Encodes PEPR2, a plasma membrane leucine-rich repeat receptor kinase functioning as a receptor for the Pep1 and Pep2 peptides. Pep1 and Pep2 are amino acids that induce the transcription of defense-related genes.	PEPR2
AT1G17760	6.17767	9.56617	7.75386	6.44936	6.63065	6.78481	8.05513	6.15975	AT1G17760.1	2205	346	101	Y	Encodes a homolog of the mammalian protein CstF77, a polyadenylation factor subunit. RNA 3&#8242;-end?processing factor of antisense FLC transcript. Mediates silencing of the floral repressor gene FLC. Member of CstF complex.	CSTF77
AT1G17770	0	0	0	0	0	0	0	0	AT1G17770.1	2082			Y	Encodes a SU(VAR)3-9 homolog, a SET domain protein. Known SET domain proteins are involved in epigenetic control of gene expression and act as histone methyltransferases. There are 10 SUVH genes in Arabidopsis and members of this subfamily of the SET proteins have an additional conserved SRA domain. A paternally expressed imprinted gene.	SUVH7
AT1G17780	9.0862	10.337	27.9744	27.7937	10.5484	7.83663	18.9096	16.8433	AT1G17780.2	792	528	173	Y	ATG8A/F interacting protein containing a WxxL LIR motif at the C terminus which is essential for interaction with ATG8. Stress (abiotic or biotic) results in the formation of ATG8- and ATI3-labeled punctate structures, likely reflecting increased formation of ATG8-labeled phagophores or autophagosomes. ATI3 proteins probably act as selective autophagy receptors that target specific cellular compo…	ATI3A
AT1G17790	4.67478	3.73576	5.03823	3.86979	3.36648	2.82368	4.54372	3.40034	AT1G17790.1	1464	291	254	Y	DNA-binding bromodomain-containing protein;(source:Araport11)
AT1G17800	0	0	0	0	0	0	0	0	AT1G17800.1	423	5	117	Y	early nodulin-like protein 22;(source:Araport11)	ENODL22
AT1G17810	0.622728	0.180232	0.272494	0.497085	0.247105	0.151129	0.0802273	0.506414	AT1G17810.1	804	184	185	Y	beta-tonoplast intrinsic protein (beta-TIP) mRNA, complete	BETA-TIP
AT1G17820	6.57677	5.44076	8.61764	10.242	5.8864	5.33808	8.63303	7.03705	AT1G17820.1	2412	230	214	Y	testis-expressed sequence 2-like protein (DUF2404);(source:Araport11)
AT1G17830	0.79378	1.36076	2.49375	1.02355	0.904558	0.829837	3.02859	2.31724	AT1G17830.1	1014	328	367	Y	hypothetical protein (DUF789);(source:Araport11)
AT1G17840	32.018	25.2482	4.31896	6.72716	21.4506	19.4852	11.5322	7.56345	AT1G17840.1	2112	468	627	Y	Encodes a plasma membrane-localized ATP-binding cassette transporter, that is required for cutin transport to the extracellular matrix. The mRNA is cell-to-cell mobile.	ABCG11
AT1G17850	18.1097	16.7679	6.83458	4.68746	11.9151	9.91712	3.60329	4.52927	AT1G17850.2	1347	120	544	Y	Rhodanese/Cell cycle control phosphatase superfamily protein;(source:Araport11)
AT1G17860	4.84792	8.594	58.5319	55.3058	7.51848	12.7654	30.3852	24.6073	AT1G17860.1	591	165	105	Y	Member of Kunitz trypsin inhibitor (KTI) family involved in plant defense response against spider mites.	AtKTI5
AT1G17870	2.64252	3.30332	12.0552	8.53468	9.78675	10.3155	8.01123	8.58817	AT1G17870.1	1722	37	97	Y	S2P-like putative metalloprotease, also contain transmembrane helices near their C-termini and many of them, five of seven, contain a conserved zinc-binding motif HEXXH. Homolog of EGY1. Each of the EGY1 and EGY-like proteins share two additional highly conserved motifs, the previously reported NPDG motif (aa 442?454 in EGY1, Rudner et al., 1999) and a newly defined GNLR motif (aa 171?179 in EGY1…	EGY3
AT1G17880	108.38	93.4637	87.5715	93.5495	196.244	159.613	101.49	89.757	AT1G17880.1	498	117	188	Y	basic transcription factor 3;(source:Araport11)	BTF3
AT1G17890	33.6235	24.9073	53.2349	55.7976	14.743	14.7833	39.2723	37.7325	AT1G17890.1	987	208	214	Y	NAD(P)-binding Rossmann-fold superfamily protein;(source:Araport11)	GER2
AT1G17910	0	0	0	0	0	0	0	0	AT1G17910.1	2295			Y	Wall-associated kinase family protein;(source:Araport11)
AT1G17920	1.24111	1.68733	0	0.273747	0.72577	0.721302	0.117817	0.21691	AT1G17920.1	2064	787	344	Y	Encodes a homeobox-leucine zipper family protein belonging to the HD-ZIP IV family. Together with HDG11, it is involved in trichome branching.	HDG12
AT1G17930	3.03682	4.03094	5.88058	7.41164	2.23002	3.15766	3.77749	3.12958	AT1G17930.1	1437	138	418	Y	Aminotransferase-like, plant mobile domain family protein;(source:Araport11)	MAIN
AT1G17940	8.38893	8.44042	13.4846	14.358	2.78151	4.52573	8.22986	10.2177	AT1G17940.1	1218	287	336	Y	Endosomal targeting BRO1-like domain-containing protein;(source:Araport11)
AT1G17950	0.0828844	0.335842	0.338508	0	0	0.0704027	0.149494	0.078637	AT1G17950.1	750	283	226	Y	putative transcription factor: R2R3-MYB transcription family	MYB52
AT1G17960	0.261533	0.33116	0	0	0	0	0	0	AT1G17960.1	1377	69	150	Y	Threonyl-tRNA synthetase;(source:Araport11)
AT1G17970	10.355	12.3001	7.74074	7.17515	13.4683	13.717	3.22397	5.49697	AT1G17970.1	1107	315	271	Y	RING/U-box superfamily protein;(source:Araport11)
AT1G17980	9.20635	10.6135	8.77062	9.47049	8.41708	9.94671	12.5059	13.047	AT1G17980.1	2142	290	277	Y	Encodes a poly(A) polymerase. Located in the nucleus. It limits founder-cell recruitment to organ primordia and suppresses the salicylic acid-independent immune response downstream of EDS1/PAD4.	PAPS1
AT1G17990	0.0664659	0.0673288	0.135727	0.433287	0.369241	0.112913	0	0.315299	AT1G17990.1	810	338	422	Y	FMN-linked oxidoreductases superfamily protein;(source:Araport11)
AT1G18000	0.163219	0.440902	0	0.152002	0.151123	0.13864	0.049065	0.103237	AT1G18000.1	1380	296	242	Y	Major facilitator superfamily protein;(source:Araport11)
AT1G18010	0.100823	0.0510658	0.205885	0.0938939	0.280052	0.171279	0	0.23914	AT1G18010.1	1380	290	400	Y	Major facilitator superfamily protein;(source:Araport11)
AT1G18020	0.276611	0.280202	0.141213	0	0.32014	0.293694	0.0623636	0.459263	AT1G18020.1	810	37	662	Y	FMN-linked oxidoreductases superfamily protein;(source:Araport11)
AT1G18030	4.29041	4.86175	6.75653	4.87594	8.21422	7.04154	5.50868	6.76125	AT1G18030.1	1056	69	310	Y	Protein phosphatase 2C family protein;(source:Araport11)
AT1G18040	4.77179	4.64293	1.85909	1.63721	4.30189	2.82657	1.64205	2.08492	AT1G18040.1	1176	229	257	Y	cyclin-dependent kinase D1;(source:Araport11)	CDKD1;3
AT1G18050	0	0	0	0	0	0	0.217336	0	AT1G18050.1	675		191	Y	SWAP/surp RNA-binding domain protein;(source:Araport11)
AT1G18060	100.146	89.6417	64.0524	56.0561	162.328	148.398	58.787	60.35	AT1G18060.1	681	277	233	Y	microbial collagenase;(source:Araport11)
AT1G18070	60.7404	58.637	60.7107	60.9668	56.4213	49.8792	68.9375	64.913	AT1G18070.3	1632	129	359	Y	Translation elongation factor EF1A/initiation factor IF2gamma family protein;(source:Araport11)
AT1G18080	150.946	140.066	137.722	115.758	179.5	164.856	145.609	149.223	AT1G18080.1	984	124	341	Y	Encodes the Arabidopsis thaliana homolog of the tobacco WD-40 repeat ArcA gene. It is a scaffold protein that acts downstream of and is phosphorylated by WNK8 in the glucose responsiveness and flowering pathways . Knockout mutants show insensitivity to gibberellin in GA-induced seed germination.	ATARCA
AT1G18090	5.23078	4.97756	2.26577	1.8698	4.74529	4.35331	1.28652	1.4036	AT1G18090.1	1734	134	107	Y	5-3 exonuclease family protein;(source:Araport11)
AT1G18100	2.24958	4.63108	1.33367	0.946121	2.15006	3.02031	1.24341	1.23927	AT1G18100.1	522	84	832	Y	Encodes a member of the FT and TFL1 family of phosphatidylethanolamine-binding proteins. It is expressed in seeds and up-regulated in response to ABA. Loss of function mutants show decreased rate of germination in the presence of ABA. ABA dependent regulation is mediated by both ABI3 and ABI5. ABI5 promotes MFT expression, primarily in the radicle-hypocotyl transition zone and ABI3 suppresses it …	E12A11
AT1G18130	0	0	0	0	0	0	0	0	AT1G18130.1	498			Y	Class II aaRS and biotin synthetases superfamily protein;(source:Araport11)
AT1G18140	0.0519162	0.262951	0	0.0483484	0	0	0	0	AT1G18140.1	1746	117	147	Y	putative laccase, a member of laccase family of genes (with 17 members in Arabidopsis).	LAC1
AT1G18150	30.6403	28.1109	27.0227	25.4164	18.3044	19.2469	27.0117	22.586	AT1G18150.2	1770	248	257	Y	Encodes mitogen-activated protein kinase 8 (MPK8). MPK8 connects protein phosphorylation, Ca2+, and ROS in the wound-signaling pathway.	ATMPK8
AT1G18160	13.5489	13.9521	15.9818	17.2939	10.1033	11.3417	14.7484	15.2498	AT1G18160.1	2979	496	245	Y	Protein kinase superfamily protein;(source:Araport11)
AT1G18170	67.0959	45.5224	15.5075	11.9811	25.4781	29.1409	12.1662	14.5794	AT1G18170.1	744	197	227	Y	FKBP-like peptidyl-prolyl cis-trans isomerase family protein;(source:Araport11)
AT1G18180	1.91471	1.41059	2.31041	2.75574	0.966987	1.40459	1.02034	1.40373	AT1G18180.1	918	118	163	Y	3-oxo-5-alpha-steroid 4-dehydrogenase (DUF1295);(source:Araport11)
AT1G18190	6.50207	6.58648	6.82447	5.75883	5.97811	5.17532	5.57669	5.3061	AT1G18190.1	2007	176	112	Y	This gene is predicted to encode a protein that functions as a Golgi apparatus structural component known as a golgin in mammals and yeast. A fluorescently-tagged version of GC2 co-localizes with Golgi markers, and this localization appears to be replicated using the C-terminal (508?668 aa) portion of the protein.	GC2
AT1G18193	0	0	0	0	0	0	0	0	AT1G18193.1	333		100	Y	hypothetical protein;(source:Araport11)
AT1G18197	0	0	0	0	0	0	0	0	AT1G18197.1	321	163	475	Y	GCK domain protein;(source:Araport11)
AT1G18200	0.315898	0.213332	3.97798	2.94188	1.85242	1.0733	4.08333	4.59554	AT1G18200.1	690	301		Y	Rab GTPase-like A1I protein;(source:Araport11)	RABA6b
AT1G18210	33.4395	30.2139	27.1939	30.7503	14.625	13.1314	32.8085	35.313	AT1G18210.1	513	154	575	Y	Calcium-binding EF-hand family protein;(source:Araport11)
AT1G18220	0	0	0	0	0	0	0	0	AT1G18220.1	138			Y	Member of a family of proteins related to PUP1, a purine transporter. May be involved in the transport of purine and purine derivatives such as cytokinins, across the plasma membrane.	PUP9
AT1G18250	3.36618	5.49369	0.0954707	0.174158	1.81808	1.27078	0.252975	0.26614	AT1G18250.2	735	145	236	Y	encodes a thaumatin-like protein	ATLP-1
AT1G18260	18.7936	20.3849	40.2612	48.1505	9.57441	10.132	28.6731	40.3425	AT1G18260.1	2037	136	259	Y	Encodes an Arabidopsis homolog of the yeast Hrd3/mammlian Sel1L protein. Involved in ERAD (Endoplasmic reticulum-associated degradation).	EBS5
AT1G18265	9.63101	10.5138	2.67318	2.78653	1.64493	2.54156	0.590274	0.177427	AT1G18265.1	843	168	105	Y	zein-binding protein (Protein of unknown function, DUF593);(source:Araport11)
AT1G18270	7.07114	10.4508	13.0193	12.4363	7.64187	6.87276	14.8028	13.6815	AT1G18270.3	4182	99	220	Y	ketose-bisphosphate aldolase class-II family protein;(source:Araport11)
AT1G18280	0	0	0	0	0	0	0	0	AT1G18280.1	543	243	165	Y	Bifunctional inhibitor/lipid-transfer protein/seed storage 2S albumin superfamily protein;(source:Araport11)	LTPG3
AT1G18290	0	0	0.479934	0.437749	0.0870433	0.0798531	0.0847807	0	AT1G18290.1	531	217	362	Y	DUF4228 domain protein;(source:Araport11)
AT1G18300	2.11275	1.67492	14.5374	16.0826	38.6983	48.4538	146.545	71.0284	AT1G18300.1	624	172	340	Y	nudix hydrolase homolog 4;(source:Araport11)	NUDT4
AT1G18310	0	0	0	0	0	0	0.144779	0	AT1G18310.1	1950			Y	glycosyl hydrolase family 81 protein;(source:Araport11)
AT1G18320	0.895721	0.453675	2.74366	0.834165	0.691117	1.01444	1.61556	1.41637	AT1G18320.1				Y	Mitochondrial import inner membrane translocase subunit Tim17/Tim22/Tim23 family protein;(source:Araport11)
AT1G18330	4.36495	4.00893	12.0629	13.2247	19.0219	20.911	10.812	10.5464	AT1G18330.2	1119	292	382	Y	EARLY-PHYTOCHROME-RESPONSIVE1	EPR1
AT1G18335	6.30201	6.96417	8.52363	8.00307	4.39518	3.75404	4.42855	4.81431	AT1G18335.1	810	47	418	Y	Acyl-CoA N-acyltransferases (NAT) superfamily protein;(source:Araport11)
AT1G18340	5.4965	6.14957	6.53344	4.43117	4.32958	5.57465	4.43899	2.1015	AT1G18340.1	906	197	169	Y	basal transcription factor complex subunit-like protein;(source:Araport11)
AT1G18350	0.094607	0.19167	0.096596	1.23347	0.175191	0.642879	0.341275	0	AT1G18350.1	924	50	129	Y	MAP kinase kinase7. Member of plant mitogen-activated protein kinase kinase group D. Negative regulator of polar auxin transport. Overexpression leads to activation of basal and systemic acquired resistance.	MKK7
AT1G18360	19.1488	19.4605	12.1639	8.94546	32.3408	27.55	7.36878	8.63992	AT1G18360.1	1149	223	301	Y	alpha/beta-Hydrolases superfamily protein;(source:Araport11)	MAGL2
AT1G18370	1.1114	1.49096	0.0306694	0.139868	0.500612	0.204115	0.135444	0	AT1G18370.1	2925	267	282	Y	Encodes a kinesin HINKEL. Required for cytokinesis in pollen. Mutant has cytokinesis defects; seedling lethal.	HIK
AT1G18390	2.8932	1.83794	16.7729	12.2845	1.04427	1.33289	6.10278	5.25726	AT1G18390.2	1965		163	Y	Serine/Threonine kinase family catalytic domain protein;(source:Araport11)	LRK10L1.2
AT1G18400	3.41984	3.93238	0.0943714	0.860763	4.53566	7.14434	0.666832	0.175384	AT1G18400.1	783	66	280	Y	Encodes the brassinosteroid signaling component BEE1 (BR-ENHANCED EXPRESSION 1). Positively modulates the shade avoidance syndrome in Arabidopsis seedlings.	BEE1
AT1G18410	0.0303524	0.0307464	0	0.169599	0.056206	0	0.0273725	0	AT1G18410.1	3438			Y	P-loop containing nucleoside triphosphate hydrolases superfamily protein;(source:Araport11)
AT1G18420	6.3352	6.23582	1.70863	1.11318	3.32021	3.65513	1.23966	1.47429	AT1G18420.1	1746			Y	Involved in malate efflux response to P-deficiency in root hairs.	ALMT3
AT1G18440	12.9623	12.7528	8.28369	7.98979	13.0378	12.3569	6.64381	7.34346	AT1G18440.1	867	20	232	Y	Peptidyl-tRNA hydrolase family protein;(source:Araport11)
AT1G18450	14.0671	15.9696	17.7679	18.5777	15.0457	14.9359	15.4201	17.6608	AT1G18450.1	1326	151	244	Y	Encodes a gene similar to actin-related proteins in other organisms. Member of nuclear ARP family of genes. Component of chromatin remodeling complexes, involved in chromatin-mediated gene regulation. Phenotype of the arp4-1 mutant allele revealed partial sterility due to defects in anther development. Targeting the distinct, 3' UTR of AtARP4 transcripts with RNA interference caused a drastic red…	ARP4
AT1G18460	10.335	15.0545	12.6791	16.3397	35.3092	34.5701	26.2993	22.1951	AT1G18460.1	2106	357	142	Y	Alpha/beta hydrolase	alpha/beta-hydrolase
AT1G18470	19.5849	18.4315	21.5485	24.2647	12.3034	13.8322	18.2887	21.4653	AT1G18470.1	1404	287	712	Y	Transmembrane Fragile-X-F-associated protein;(source:Araport11)
AT1G18480	6.57499	7.23328	13.3543	13.7606	5.23675	5.58485	8.09725	8.92109	AT1G18480.1	1176	53	247	Y	Calcineurin-like metallo-phosphoesterase superfamily protein;(source:Araport11)	SLP2
AT1G18485	7.54621	8.49717	1.78568	1.47791	5.15776	4.81424	2.7163	2.30456	AT1G18485.1	2913	130	179	Y	Pentatricopeptide repeat (PPR) superfamily protein;(source:Araport11)
AT1G18486	0	0	0	0	0	0	0	0	AT1G18486.1	357			Y	transmembrane protein;(source:Araport11)
AT1G18490	9.6048	9.10178	5.25134	4.55893	6.94227	7.2636	4.13533	5.34998	AT1G18490.1	849	596	239	Y	2-aminoethanethiol dioxygenase, putative (DUF1637);(source:Araport11)	PCO3
AT1G18500	20.4439	30.4922	17.1173	15.8463	24.3481	23.6152	20.812	19.3962	AT1G18500.1	1896	381	219	Y	Encodes an active Arabidopsis isopropylmalate synthase IPMS1. Involved in leucine biosynthesis. Do not participate in the chain elongation of glucosinolates. Expressed constitutively throughout the plant. Loss of IPMS1 can be compensated by a second isopropylmalate synthase gene IPMS2 (At1g74040). The mRNA is cell-to-cell mobile.	MAML-4
AT1G18510	0	0	0	0	0	0	0	0	AT1G18510.1	747			Y	Member of TETRASPANIN family	TET16
AT1G18520	0	0	0	0	0	0	0	0	AT1G18520.1	816	145	155	Y	Member of TETRASPANIN family	TET11
AT1G18530	0.164592	1.00037	0	0	0	0	0	0	AT1G18530.1	474	160		Y	Calmodulin like protein. Paralog of CML16. Expression in flowers is restricted to anthers and mature pollen.	CML15
AT1G18540	62.692	51.4487	82.1014	82.2536	101.127	94.5538	88.6786	83.7973	AT1G18540.1	702	32	809	Y	Ribosomal protein L6 family protein;(source:Araport11)
AT1G18550	1.18581	1.36137	0	0.184053	0.98814	0.940089	0.60599	0.187508	AT1G18550.1	2178	247	215	Y	ATP binding microtubule motor family protein;(source:Araport11)
AT1G18560	2.45671	1.93558	2.30928	2.79629	0.86653	1.68927	1.68801	1.77586	AT1G18560.1	2073	428	175	Y	BED zinc finger and hAT dimerization domain-containing protein;(source:Araport11)
AT1G18570	5.02758	3.84924	26.323	29.9435	16.0218	19.9619	17.1343	11.1483	AT1G18570.1	1059	366	360	Y	Encodes a member of the R2R3-MYB transcription family. Involved in indole glucosinolate biosynthesis. The mRNA is cell-to-cell mobile.	MYB51
AT1G18580	7.90261	6.17946	10.8999	10.6304	6.3756	7.06584	7.71024	6.31381	AT1G18580.1	1614	375	269	Y	Encodes a protein with putative galacturonosyltransferase activity.GAUT11 is required for pectin synthesis in seed coat epidermal cells and normal mucilage release.	GAUT11
AT1G18590	11.3471	19.1103	32.9089	40.0001	11.7953	18.1531	24.7979	19.1535	AT1G18590.1	1041	103	355	Y	encodes a desulfoglucosinolate sulfotransferase, involved in the final step of glucosinolate core structure biosynthesis. Has a broad-substrate specificity with preference with methionine-derived desulfoglucosinolates.	SOT17
AT1G18600	12.8544	11.4854	10.0286	13.383	7.019	9.35084	10.2251	10.6947	AT1G18600.1	1011	365	207	Y	Mitochondrion-located rhomboid-like protein	RBL12
AT1G18610	4.22057	4.71162	1.23123	2.08558	3.70841	2.78019	1.35936	1.51182	AT1G18610.1	1671	172	580	Y	Galactose oxidase/kelch repeat superfamily protein, induced by calcium.
AT1G18620	27.1591	34.7566	4.2807	9.10077	35.5646	37.8115	4.50377	7.34121	AT1G18620.2	3045	158	182	Y	Member of a small gene family in Arabidopsis. Quadruple mutants in this family display defects in cell elongation.	TRM3
AT1G18630	6.25868	7.07146	7.74205	9.41538	6.79781	4.39607	8.79197	8.79274	AT1G18630.1	468	223	176	Y	encodes a glycine-rich RNA binding protein.	RBGA1
AT1G18640	24.6417	22.8307	11.0457	16.6515	13.1467	14.358	11.1112	10.8341	AT1G18640.2	888	146	355	Y	Encodes a 3-phosphoserine phosphatase acting in the last step of serine biosynthesis within the chloroplast. Essential for embryo, pollen and root development.	PSP
AT1G18650	10.4488	8.57825	0.906472	1.58999	10.5597	12.7619	1.84764	1.10148	AT1G18650.1	555	775	198	Y	Encodes a member of the X8-GPI family of proteins. It localizes to the plasmodesmata and is predicted to bind callose.	PDCB3
AT1G18660	25.3525	30.7896	34.1326	32.9587	34.9295	32.1631	31.9162	28.8374	AT1G18660.4	1476	368	391	Y	Membrane localized protein of unknown function. Involved in negative regulation of immune response. Mutants have increased resistance to pathogens.	IAP1
AT1G18670	4.97886	4.21443	2.95959	2.98527	3.78895	2.80973	3.16764	2.55599	AT1G18670.1	2130	397	533	Y	Encodes a cyclin-dependent kinase-like protein with a ser/thr protein kinase domain and an N-terminal myristoylation sequence. Mutants in this gene are unable to express female sterility in response to beta-aminobutyric acid, as wild type plants do.	IBS1
AT1G18680	5.96976	5.32159	3.65716	4.78118	5.85899	4.25944	7.10645	4.98418	AT1G18680.1	561	118	195	Y	HNH endonuclease domain-containing protein;(source:Araport11)	M20
AT1G18690	2.29457	3.15696	3.70653	3.50831	1.3635	0.814518	2.16195	1.85206	AT1G18690.1	1542	1070	435	Y	Galactosyl transferase GMA12/MNN10 family protein;(source:Araport11)	XXT4
AT1G18700	10.5357	14.2152	11.2036	13.5979	7.8525	10.0631	11.1966	13.6872	AT1G18700.4	2148	114	125	Y	DNAJ heat shock N-terminal domain-containing protein;(source:Araport11)
AT1G18710	8.82534	7.78103	2.00242	1.06541	0.907923	0.347052	0.663242	1.86069	AT1G18710.1	804	196	277	Y	Member of the R2R3 factor gene family.	MYB47
AT1G18720	84.5749	93.8683	128.497	112.668	27.7439	29.5881	86.878	79.7433	AT1G18720.1	621	552	220	Y	ER membrane protein, putative (DUF962);(source:Araport11)
AT1G18730	185.126	170.179	34.9754	40.5656	152.22	155.811	43.9546	38.2173	AT1G18730.1	528	222	237	Y	likely a subunit of the chloroplast NAD(P)H dehydrogenase complex, involved in PSI cyclic electron transport. Located on the thylakoid membrane. Mutant has impaired NAD(P)H dehydrogenase activity. The mRNA is cell-to-cell mobile.	PnsB4
AT1G18740	17.6269	13.6353	19.83	24.0563	70.3271	72.14	133.472	81.1857	AT1G18740.1	1149	276	203	Y	DUF793 domain containing protein. Expression is induced by cold. Loss of function mutations are more sensitive to freezing and have reduced levels of CBFs. May act by preventing degradation of CBFs.
AT1G18750	2.27913	2.14381	2.21623	2.02143	2.76339	3.59526	2.00643	1.90491	AT1G18750.1	1170	412	341	Y	Encodes a member of the MIKC (MADS box, Keratin binding domain, and C terminal domain containing )family of transcriptional regulators. AGL65 is expressed in pollen.It forms heterodimers with other MICK family members (AGL104). Involved in late stages of pollen development and pollen tube growth.	AGL65
AT1G18760	0	0	0	0	0	0	0	0	AT1G18760.1	675			Y	Zinc finger, C3HC4 type (RING finger) family protein;(source:Araport11)
AT1G18770	0	0	0	0	0	0	0	0	AT1G18770.1	321			Y	RING/U-box superfamily protein;(source:Araport11)
AT1G18773	5.07656	4.79963	5.98958	5.67322	5.2226	8.14502	2.44169	5.77969	AT1G18773.1	198	146	581	Y	acyl thioesterase-like protein;(source:Araport11)
AT1G18780	0	0	0	0	0	0	0	0	AT1G18780.1	978			Y	RING/U-box superfamily protein;(source:Araport11)
AT1G18790	0	0	0	0	0	0	0	0	AT1G18790.1	810		72	Y	RWP-RK domain-containing protein;(source:Araport11)	RKD1
AT1G18800	11.6567	12.3742	12.6354	14.0528	18.407	16.8865	12.5283	14.9983	AT1G18800.1	771	183	353	Y	Double nrp1-1 nrp2-1 mutants show arrest of cell cycle progression at G2/M and disordered cellular organization occurred in root tips. Localize in the nucleus and can form homomeric and heteromeric protein complexes with NRP1. Bind histones Histone2A and Histone2B and associate with chromatin in vivo. Plant mutated in both NRP1 and NRP2 genes show hypersensitivity to genotoxic stresses including …	NRP2
AT1G18810	7.44913	9.28718	6.56564	8.71598	10.1393	11.5731	19.9237	16.551	AT1G18810.1	1164	281	194	Y	phytochrome kinase substrate-like protein;(source:Araport11)
AT1G18830	0.0352182	0.107026	0.611296	0.393575	0.456515	0.358975	0.254085	0.167067	AT1G18830.1	2910		53	Y	Transducin/WD40 repeat-like superfamily protein;(source:Araport11)	SEC31A
AT1G18835	0	0	0.164422	0	0.149102	0.136785	0.145226	0	AT1G18835.1	267	119	262	Y	Encodes a small zinc &#64257;nger protein whose overexpression induces ectopic meristem formation on leaf margins.	MIF3
AT1G18840	8.55944	9.33434	2.29984	2.17397	8.22847	8.59236	1.77281	0.738256	AT1G18840.1	1719	575	254	Y	Member of IQ67 (CaM binding) domain containing family.	IQD30
AT1G18850	3.06375	4.09666	4.75481	6.61944	6.58115	5.30885	8.56519	6.27859	AT1G18850.1	1200	252	251	Y	PCP2 encodes a novel plant specific protein that is co-expressed with components of pre-rRNA processing complex. Co-localizes with NuGWD1 and SWA1.	PCP2
AT1G18860	0	0	1.46959	0.721763	0	0	0.449315	0.840352	AT1G18860.1	1587	110	188	Y	member of WRKY Transcription Factor; Group II-b	WRKY61
AT1G18870	1.29084	3.19054	0.0527191	0.336596	2.24693	1.79818	0.651901	0.342913	AT1G18870.1	1689	113	219	Y	Encodes a protein with isochorismate synthase activity involved in phylloquinone biosynthesis. Mutant studies of this gene's function suggest that its function is redundant with that of ICS1 (AT1G7410).	ICS2
AT1G18871	1.76867	0	0	0	2.18346	0.500774	0	0	AT1G18871.1	177			Y	hypothetical protein;(source:Araport11)
AT1G18880	1.9599	2.79021	7.51767	8.18879	2.7465	4.45435	6.73555	4.87482	AT1G18880.1	1764	79	127	Y	Encodes a low-af&#64257;nity plasma membrane nitrate transporter expressed in the companion cells of root phloem.	NPF2.9
AT1G18890	9.26358	9.54155	45.0264	46.1071	13.2981	14.3155	49.8439	43.7966	AT1G18890.1	1638	339	704	Y	encodes a calcium-dependent protein kinase whose gene expression is induced by dehydration and high salt. Kinase activity could not be detected in vitro.	CDPK1
AT1G18900	4.03387	5.35899	5.06394	3.81823	4.68396	4.43747	10.9433	9.4424	AT1G18900.3	2661	422	73	Y	Pentatricopeptide repeat (PPR) superfamily protein;(source:Araport11)
AT1G18910	1.36088	1.35254	5.19094	6.09767	1.3789	1.41767	7.20156	6.99167	AT1G18910.1	3765	152	147	Y	E3 ubiquitin ligase that functions redundantly in the root with BTSL1 to negatively regulate iron uptake.	BTSL2
AT1G18940	0.672512	1.30572	0.62943	1.61793	0.518894	0.666443	1.66784	2.65854	AT1G18940.1	1581	71	210	Y	Nodulin-like / Major Facilitator Superfamily protein;(source:Araport11)
AT1G18950	9.06419	10.0235	8.79201	10.6571	5.94465	6.03104	10.2519	9.02968	AT1G18950.1	2253	140	370	Y	DDT domain superfamily;(source:Araport11)
AT1G18960	0.0930049	0	0	0	0	0	0	0	AT1G18960.1	924	102	96	Y	myb-like HTH transcriptional regulator family protein;(source:Araport11)
AT1G18970	0	0	0	0	0	0	0	0	AT1G18970.1	663	246	206	Y	Encodes a germin-like protein with possible oxalate oxidase activity (based on GenBank record).	GLP4
AT1G18975	0	0	0.461902	0.280868	0	0	0.271984	0.429208	AT1G18975.1	195	270	227	Y	hypothetical protein;(source:Araport11)
AT1G18980	0	0	0.683713	0.103936	0	0	0	0	AT1G18980.1	663	89	183	Y	RmlC-like cupins superfamily protein;(source:Araport11)
AT1G18990	0.328149	0.277008	0	0	0.658299	0.371644	0.197288	0.259444	AT1G18990.1	1575	129	204	Y	myosin-binding protein, putative (Protein of unknown function, DUF593);(source:Araport11)
AT1G19000	139.623	149.549	126.596	175.498	273.098	272.583	188.352	199.615	AT1G19000.1	858	102	395	Y	Homeodomain-like superfamily protein;(source:Araport11)
AT1G19010	4.27916	4.41076	7.20522	7.76043	4.24008	3.82606	6.43175	5.62685	AT1G19010.1	960	122	308	Y	hypothetical protein;(source:Araport11)
AT1G19020	1.77872	0.750754	25.2742	19.4636	14.8221	14.605	32.7502	30.5169	AT1G19020.1	261	140	303	Y	CDP-diacylglycerol-glycerol-3-phosphate 3-phosphatidyltransferase;(source:Araport11)
AT1G19025	1.48707	1.86999	0.942416	0.907333	0.617216	1.52447	3.23708	0.973012	AT1G19025.1	1650	246	139	Y	DNA repair metallo-beta-lactamase family protein;(source:Araport11)
AT1G19040	0	0	0	0	0	0.0662954	0.915023	0	AT1G19040.1	519	818		Y	NAC (No Apical Meristem) domain transcriptional regulator superfamily protein;(source:Araport11)
AT1G19050	22.5744	12.2184	1.80777	1.75192	32.3768	35.906	18.7614	19.4228	AT1G19050.1	621	236	86	Y	Encodes a member of the Arabidopsis response regulator (ARR) family, most closely related to ARR15. A two-component response regulator protein containing a phosphate accepting domain in the receiver domain but lacking a DNA binding domain in the output domain. Involved in response to cytokinin and meristem stem cell maintenance. Arr7 protein is stabilized by cytokinin.	ARR7
AT1G19060	0	0	0	0	0	0	0	0	AT1G19060.1	864			Y	hypothetical protein (DUF626);(source:Araport11)
AT1G19070	3.72684	0.419469	0.845598	0	1.91703	1.40694	1.86719	1.17862	AT1G19070.1	252			Y	F-box family protein;(source:Araport11)
AT1G19080	8.96683	10.8999	8.69758	5.63666	7.57586	5.99799	3.84109	6.59318	AT1G19080.1	558	164	209	Y	This gene is predicted to encode a PSF3 component of the GINS complex. This complex has been implicated in the initiation of DNA replication in Xenopus. Mutations in this gene cause defects in embryo development.	TTN10
AT1G19086	0	0	0	0	0	0	0	0	AT1G19086.1	462		82	Y	hypothetical protein;(source:Araport11)
AT1G19090	0	0	0	0	0	0	0	0	AT1G19090.1				Y	receptor-like serine/threonine kinase (RKF2)	RKF2
[truncated: 25,520 more rows]

## Sheet: WT_Mock_Double Mut_Mock
geneID	log2RSfc	Padjust	Group	Splicing model ID	CDS length	5'UTR length	3'UTR length	Is representative	Alias	TAIR description
[truncated: 27,445 more rows]

## Sheet: Double Mut_Mock_Double Mut_ETI
geneID	log2RSfc	Padjust	Group	Splicing model ID	CDS length	5'UTR length	3'UTR length	Is representative	TAIR description	Alias
[truncated: 27,445 more rows]

[truncated: 2 more sheets: WT_Mock_WT_ETI, WT_ETI_Double Mut_ETI]
