# Supplementary material for: ECT9 condensates with ECT1 and regulates plant immunity
Source: Front Plant Sci. 2023 Apr 11;14:1140840. doi: 10.3389/fpls.2023.1140840 (PMC10126281; doi:10.3389/fpls.2023.1140840)
Supplement: Supplementary file 1 [file DataSheet_1.zip › Suppplementary data/Supplementary Table 4-SLCA of ECT9 and other YTHs.xlsx]

## Sheet: Sheet1
Supplemental Table S4. SLCA of ECT9 and other YTHs
	35S::nLUC-ECT9
35S::cLUC-ECT1	√, strong
35S::cLUC-ECT2	weak
35S::ECT3-cLUC	×
35S::cLUC-ECT4	×
35S::ECT5-cLUC	×
35S::cLUC-ECT6	×
35S::cLUC-ECT7	×
35S::cLUC-ECT8	×
35S::cLUC-ECT10	weak
35S::ECT11-cLUC	×
35S::CPSF30-cLUC	×
35S::cLUC-AT4G11970	×
