# Supplementary material for: ECT9 condensates with ECT1 and regulates plant immunity
Source: Front Plant Sci. 2023 Apr 11;14:1140840. doi: 10.3389/fpls.2023.1140840 (PMC10126281; doi:10.3389/fpls.2023.1140840)
Supplement: Supplementary file 1 [file DataSheet_1.zip › Suppplementary data/Supplementary Table-reagents.xlsx]

## Sheet: Instructions
a	Antibodies
b	Bacterial and Virus Strains
c	Chemicals, Peptides, and Recombinant Proteins
d	Deposited Data
e	Experimental Models Organisms
f	Software and Algorithms
g	Others

## Sheet: a
REAGENT or RESOURCE	SOURCE	IDENTIFIER
Mouse monoclonal anti-GFP	Proteingene	2057
Mouse monoclonal anti-FLAG	Proteingene	2064
HRP, Goat Anti-Mouse IgG	Abbkine	A21010

## Sheet: b
REAGENT or RESOURCE	SOURCE	IDENTIFIER
Pseudomonas syringae pv. maculicola ES4326/AvrRpt2	Cao et al., 1994	N/A
Agrobacterium tumefaciens GV3101 (pMP90)	N/A	N/A
E. coli BL21(DE3)	NEB	Cat. #C2527H
DH5α Chemically Competent Cell	tsingke	T-TSC-C14

## Sheet: c
Chemicals, Peptides, and Recombinant Proteins
REAGENT or RESOURCE	SOURCE	IDENTIFIER
Sodium salicylate	Sigma-Aldrich	S3007
aniline blue	Sangon Biotech	A500083

## Sheet: d
REAGENT or RESOURCE	SOURCE	IDENTIFIER
RNA-seq of WT and ect1/9 during ETI activation	This study	PRJNA917434

## Sheet: e
Experimental Models: Organisms/Strains
REAGENT or RESOURCE	SOURCE	IDENTIFIER
Arabidopsis: efr	This paper	XS25
Arabidopsis: rps2	This paper	XS27
Arabidopsis: npr1	This paper	XS83
Arabidopsis: ect1	This paper	HS7
Arabidopsis: ect9	This paper	HS2
Arabidopsis: ect1 ect9	This paper	HS113
Arabidopsis: ProECT9:ECT9-mYFP/ect1 ect9

## Sheet: f
REAGENT or RESOURCE	SOURCE	IDENTIFIER
ImageJ (FIJI) (v2.3.0/1.53q)		https://imagej.nih.gov/ij/
ShinyGO 0.76.3	Ge et al., 2020	http://bioinformatics.sdstate.edu/go/
MEGA	Tamura et al., 2021	https://doi.org/10.1093/molbev/msab120

## Sheet: g
REAGENT or RESOURCE	SOURCE	IDENTIFIER
Orion Star A222 Portable Conductivity Meter with 4-Electrode Conductivity Cell	ThermoFisher	Cat. #STARA2220 (meter); #013005MD (probe)
